# Supplementary material for: A comprehensive analysis of FBN2 in bladder cancer: A risk factor and the tumour microenvironment influencer
Source: IET Syst Biol. 2023 Jun 19;17(4):162–73. doi: 10.1049/syb2.12067 (PMC10439492; doi:10.1049/syb2.12067)
Supplement: Supplementary file 1 — Supporting Information S1 [file SYB2-17-162-s001.csv]

Supplementary Material Table 1. The mapping between the GO IDs enriched by 1039 DEGs and their corresponding functions.
ONTOLOGY	ID	Description	GeneRatio	BgRatio	pvalue	p.adjust	qvalue	geneID	Count
BP	GO:0070268	cornification	31/735	112/18670	3.07E-18	1.31E-14	1.16E-14	SPRR2A/SPRR2E/PI3/KRT75/KLK14/KRT32/RPTN/KRT39/KRT1/KRT14/KRT71/DSG3/KRT24/CYP26B1/KRT6B/SPRR2F/KRT34/KLK5/KRT85/DSC2/SPRR2D/TCHH/KRT27/TGM1/SPINK6/KRT6A/SPRR1B/DSC1/KRT6C/KRT84/DSG1	31
BP	GO:0098742	cell-cell adhesion via plasma-membrane adhesion molecules	43/735	273/18670	6.57E-15	1.41E-11	1.24E-11	SELL/GRID2/TENM2/PCDHAC1/CLDN19/CLDN2/CDH18/TGFB2/NLGN1/CDH2/CADM3/CNTN2/CLSTN2/NTNG1/CD177/DSG3/PCDH10/ADGRL3/SELE/CLDN6/CDH22/DSC2/VCAM1/PCDHA10/CDH12/VSTM2L/HMCN1/DSC1/PCDH9/IL1RAPL1/CDH10/DCHS2/PCDHB5/DSG1/CD209/CLDN10/PCDHB1/CADM1/CDH7/CRB1/NRXN1/PCDHA8/TENM3	43
BP	GO:0031424	keratinization	37/735	224/18670	1.16E-13	1.65E-10	1.46E-10	SPRR2A/SPRR2E/PI3/KRT75/KLK14/KRT32/KRTAP5-8/RPTN/KRTAP5-9/KRT39/KRT1/KRT14/KRTAP2-3/KRT71/DSG3/KRT24/CYP26B1/KRT6B/SPRR2F/KRT34/KLK5/KRT85/DSC2/SPRR2D/TCHH/KRT27/TGM1/SPINK6/KRT6A/SPRR1B/DSC1/KRT6C/KRT84/DSG1/TGM3/KRTAP5-10/KRTAP5-7	37
BP	GO:0030216	keratinocyte differentiation	42/735	305/18670	1.45E-12	1.55E-09	1.37E-09	SPRR2A/SPRR2E/ACER1/PI3/KRT75/KLK14/KRT32/PRR9/KRTAP5-8/CTSV/RPTN/KRTAP5-9/EREG/KRT39/KRT1/KRT14/KRTAP2-3/KRT71/DSG3/KRT24/CYP26B1/KRT6B/SPRR2F/KRT34/KLK5/KRT85/DSC2/SPRR2D/TCHH/KRT27/TGM1/SPINK6/KRT6A/SPRR1B/DSC1/KRT6C/KRT84/DSG1/TGM3/KRTAP5-10/KRTAP5-7/SCEL	42
BP	GO:0043588	skin development	50/735	419/18670	2.66E-12	2.27E-09	2.01E-09	SPRR2A/SPRR2E/ACER1/FLG2/PI3/KRT75/TGFB2/FST/KLK14/DACT2/KRT32/PRR9/KRTAP5-8/CTSV/RPTN/KRTAP5-9/EREG/KRT39/KRT1/SLITRK5/KRT14/KRTAP2-3/KRT71/DSG3/KRT24/CYP26B1/KRT6B/SHH/LHX2/FGF10/SPRR2F/KRT34/KLK5/KRT85/DSC2/SPRR2D/TCHH/KRT27/TGM1/SPINK6/KRT6A/SPRR1B/DSC1/KRT6C/KRT84/DSG1/TGM3/KRTAP5-10/KRTAP5-7/SCEL	50
BP	GO:0008544	epidermis development	53/735	464/18670	3.21E-12	2.29E-09	2.03E-09	SPRR2A/SPRR2E/KRTDAP/ACER1/FLG2/POU4F3/PI3/KRT75/TGFB2/FST/KLK14/KRT32/PRR9/KRTAP5-8/CTSV/RPTN/KRTAP5-9/EREG/KRT39/KRT1/KRT14/KRTAP2-3/KRT71/DSG3/KRT24/FGFR1/CYP26B1/KRT6B/SHH/LHX2/FGF10/SPRR2F/KRT34/KLK5/KRT85/DSC2/SPRR2D/TCHH/KRT27/PTHLH/TGM1/SPINK6/KRT6A/SPRR1B/DSC1/KRT6C/KRT84/DSG1/TGM3/KRTAP5-10/KRTAP5-7/SCEL/POU3F2	53
BP	GO:0009913	epidermal cell differentiation	44/735	358/18670	2.11E-11	1.29E-08	1.14E-08	SPRR2A/SPRR2E/ACER1/POU4F3/PI3/KRT75/KLK14/KRT32/PRR9/KRTAP5-8/CTSV/RPTN/KRTAP5-9/EREG/KRT39/KRT1/KRT14/KRTAP2-3/KRT71/DSG3/KRT24/FGFR1/CYP26B1/KRT6B/SPRR2F/KRT34/KLK5/KRT85/DSC2/SPRR2D/TCHH/KRT27/TGM1/SPINK6/KRT6A/SPRR1B/DSC1/KRT6C/KRT84/DSG1/TGM3/KRTAP5-10/KRTAP5-7/SCEL	44
BP	GO:0007409	axonogenesis	51/735	468/18670	4.77E-11	2.55E-08	2.26E-08	FN1/MAP2/NTN3/SEMA3A/SLITRK4/NOG/SEMA5B/EPHB6/POU4F3/LAMA1/ISLR2/CDH2/BMPR1B/NKX6-1/DPYSL5/EPHA5/PAK3/CNTN2/MT3/UNC5A/NEFH/GAP43/SPTA1/SEMA3D/NTNG1/SLITRK5/RND2/UCHL1/OLFM1/COBL/SHH/LHX2/POU4F1/LHX9/DRAXIN/EPHA8/ISL1/LHX1/VSTM2L/TUBB2B/DCLK1/PTPRZ1/GFRA3/PLA2G10/SHOX2/NRCAM/CRMP1/NTN1/NRXN1/BDNF/POU3F2	51
BP	GO:0007215	glutamate receptor signaling pathway	21/735	100/18670	2.58E-10	1.23E-07	1.09E-07	GRID2/GRIA1/SHISA9/CNIH2/GRIN3A/NLGN1/GRIK2/GRIN2C/GRIA4/NETO1/UNC13A/SHANK1/CRHBP/FRRS1L/GRM1/GRM7/RGS9/RASGRF1/ACTN2/GRID1/CACNG8	21
BP	GO:0007416	synapse assembly	26/735	177/18670	7.00E-09	3.00E-06	2.65E-06	GRID2/SLITRK4/LRRTM2/NLGN1/CDH2/DNER/GPM6A/CLSTN2/GAP43/SLITRK5/ADGRL3/ADD2/POU4F1/GABRA2/CNTN5/SHANK1/IL1RAPL1/NRG1/PCDHB5/NRCAM/GABRB2/LINGO2/NTN1/NRXN1/NPAS4/BDNF	26
BP	GO:0007156	homophilic cell adhesion via plasma membrane adhesion molecules	25/735	168/18670	1.04E-08	3.95E-06	3.50E-06	PCDHAC1/CDH18/CDH2/CADM3/CNTN2/CLSTN2/DSG3/PCDH10/CDH22/DSC2/PCDHA10/CDH12/VSTM2L/HMCN1/DSC1/PCDH9/CDH10/DCHS2/PCDHB5/DSG1/PCDHB1/CADM1/CDH7/PCDHA8/TENM3	25
BP	GO:0050804	modulation of chemical synaptic transmission	44/735	436/18670	1.12E-08	3.95E-06	3.50E-06	RIMS1/GRID2/GRIA1/SHISA9/CAMK2B/CNIH2/PHF24/SNAP25/LRRTM2/ITPKA/GRIN3A/SYT12/NLGN1/CDH2/CNTN2/CLSTN2/SYN1/CA2/NTNG1/GRIK2/SLC4A10/GIP/RIMS4/STX1B/GRIN2C/STXBP5L/PPFIA2/ASIC1/NETO1/UNC13A/CELF4/SHANK1/TUBB2B/CALB1/BCHE/GRM1/GRM7/CD38/RASGRF1/NRXN1/GRID1/NPAS4/BDNF/CACNG8	44
BP	GO:0099177	regulation of trans-synaptic signaling	44/735	437/18670	1.20E-08	3.95E-06	3.50E-06	RIMS1/GRID2/GRIA1/SHISA9/CAMK2B/CNIH2/PHF24/SNAP25/LRRTM2/ITPKA/GRIN3A/SYT12/NLGN1/CDH2/CNTN2/CLSTN2/SYN1/CA2/NTNG1/GRIK2/SLC4A10/GIP/RIMS4/STX1B/GRIN2C/STXBP5L/PPFIA2/ASIC1/NETO1/UNC13A/CELF4/SHANK1/TUBB2B/CALB1/BCHE/GRM1/GRM7/CD38/RASGRF1/NRXN1/GRID1/NPAS4/BDNF/CACNG8	44
BP	GO:0007157	heterophilic cell-cell adhesion via plasma membrane cell adhesion molecules	13/735	46/18670	1.50E-08	4.36E-06	3.86E-06	GRID2/TENM2/NLGN1/CDH2/CADM3/SELE/VCAM1/HMCN1/IL1RAPL1/CD209/CADM1/CRB1/TENM3	13
BP	GO:0097485	neuron projection guidance	33/735	277/18670	1.53E-08	4.36E-06	3.86E-06	NTN3/SEMA3A/NOG/SEMA5B/EPHB6/POU4F3/LAMA1/BMPR1B/DPYSL5/EPHA5/CNTN2/UNC5A/GAP43/SPTA1/SEMA3D/NTNG1/SHH/LHX2/LHX9/DRAXIN/EPHA8/ISL1/LHX1/DPYSL4/VSTM2L/TUBB2B/GFRA3/PLA2G10/NRCAM/CRMP1/NTN1/NRXN1/BDNF	33
BP	GO:0050808	synapse organization	41/735	408/18670	4.02E-08	1.07E-05	9.51E-06	GRID2/CAMK2B/SLITRK4/CNKSR2/SNCB/LRRTM2/ITPKA/NLGN1/CDH2/DNER/FZD9/GPM6A/PAK3/CNTN2/CLSTN2/SYN1/NEFH/GAP43/NTNG1/SLITRK5/ZNF804A/ADGRL3/PPFIA2/ADD2/POU4F1/GABRA2/KLK8/CNTN5/UNC13A/SHANK1/CTTNBP2/IL1RAPL1/NRG1/PCDHB5/NRCAM/GABRB2/LINGO2/NTN1/NRXN1/NPAS4/BDNF	41
BP	GO:0007411	axon guidance	32/735	276/18670	4.82E-08	1.21E-05	1.07E-05	NTN3/SEMA3A/NOG/SEMA5B/EPHB6/POU4F3/LAMA1/BMPR1B/DPYSL5/EPHA5/CNTN2/UNC5A/GAP43/SPTA1/SEMA3D/NTNG1/SHH/LHX2/LHX9/DRAXIN/EPHA8/ISL1/LHX1/VSTM2L/TUBB2B/GFRA3/PLA2G10/NRCAM/CRMP1/NTN1/NRXN1/BDNF	32
BP	GO:1900449	regulation of glutamate receptor signaling pathway	14/735	64/18670	1.46E-07	3.48E-05	3.08E-05	GRIA1/SHISA9/CNIH2/NLGN1/GRIA4/NETO1/UNC13A/SHANK1/CRHBP/FRRS1L/RGS9/RASGRF1/ACTN2/CACNG8	14
BP	GO:0010975	regulation of neuron projection development	45/735	499/18670	2.13E-07	4.66E-05	4.13E-05	RIMS1/FN1/MAP2/GRID2/CAMK2B/SEMA3A/SNAP25/SEMA5B/RTN4RL2/ITPKA/ISLR2/NLGN1/SYT3/CDH2/NKX6-1/PAK3/CNTN2/MT3/SEMA3D/RND2/HGF/OLFM1/ZNF804A/STX1B/FGFR1/COBL/KLK8/DRAXIN/UNC13A/SHANK1/CNTN1/TUBB2B/CSMD3/SHOX2/IL1RAPL1/SLC39A12/CD38/NRCAM/CRMP1/KLK6/NTN1/PLPPR5/BDNF/TENM3/POU3F2	45
BP	GO:0042391	regulation of membrane potential	41/735	434/18670	2.18E-07	4.66E-05	4.13E-05	RIMS1/GRID2/GRIA1/KCNK2/CNIH2/CHRNA9/CLDN19/KCNA2/GRIN3A/NLGN1/ABCB5/FZD9/SCN3B/GRIK2/KCNH5/RIMS4/STX1B/KCNH4/CACNA2D1/GRIN2C/SLC17A7/GABRA2/POPDC3/ASIC1/DSC2/NETO1/CAV3/CELF4/SHANK1/SCN9A/CACNA1E/GRM1/NRCAM/GABRB2/KCNA1/NRXN1/SCN1A/ACTN2/GRID1/NPAS4/TRDN	41
BP	GO:0001764	neuron migration	22/735	157/18670	2.34E-07	4.77E-05	4.23E-05	IGSF10/CAMK2B/CDK5R2/SEMA3A/TLX3/NEXMIF/DNER/NKX6-1/GPM6A/CNTN2/DCX/ADGRL3/FGFR1/SCRT1/LHX1/TUBB2B/DCLK1/GFRA3/ASCL1/NRG1/NRCAM/NTN1	22
BP	GO:0034329	cell junction assembly	39/735	409/18670	3.40E-07	6.61E-05	5.85E-05	FN1/GRID2/EPB41L3/SLITRK4/CLDN19/LRRTM2/CDH18/NLGN1/CDH2/DNER/GPM6A/CLSTN2/GAP43/SLITRK5/KRT14/ADGRL3/ADD2/POU4F1/GABRA2/CNTN5/CDH22/ARHGAP6/SHANK1/CDH12/IL1RAPL1/CDH10/NRG1/PCDHB5/DSG1/NRCAM/GABRB2/LINGO2/CDH7/NTN1/UGT8/NRXN1/ACTN2/NPAS4/BDNF	39
BP	GO:0060078	regulation of postsynaptic membrane potential	20/735	140/18670	6.01E-07	0.00011182	9.90E-05	RIMS1/GRID2/GRIA1/CHRNA9/GRIN3A/NLGN1/GRIK2/STX1B/GRIN2C/SLC17A7/GABRA2/NETO1/CELF4/SHANK1/GRM1/GABRB2/KCNA1/NRXN1/GRID1/NPAS4	20
BP	GO:0050768	negative regulation of neurogenesis	31/735	295/18670	7.00E-07	0.000124746	0.000110418	MAP2/SEMA3A/LIN28A/TLX3/NOG/DLX2/SEMA5B/RTN4RL2/NLGN1/NEXMIF/NKX6-1/CNTN2/IL6/MT3/SEMA3D/SOX11/DLL3/STX1B/SHH/LHX2/KLK8/DRAXIN/ISL1/DLX1/ASCL1/NRG1/CD38/DIO3/CRMP1/NTN1/SOX2	31
BP	GO:0050803	regulation of synapse structure or activity	26/735	227/18670	1.09E-06	0.000187256	0.000165748	GRID2/CAMK2B/SLITRK4/LRRTM2/ITPKA/NLGN1/SLC17A8/CDH2/FZD9/GPM6A/PAK3/CLSTN2/GAP43/SLITRK5/ZNF804A/ADGRL3/STX1B/SLC17A7/KLK8/CTTNBP2/IL1RAPL1/NRCAM/LINGO2/NTN1/NRXN1/BDNF	26
BP	GO:0030900	forebrain development	36/735	381/18670	1.19E-06	0.000196194	0.000173661	LHX8/PROX1/CDK5R2/SEMA3A/NOG/DLX2/RTN4RL2/HTR6/CDH2/EPHA5/CNTN2/OTP/SLC4A10/LRP2/SLITRK5/TH/IGF2BP1/FGFR1/SHH/LHX2/FGF10/POU4F1/KIF1A/DRAXIN/SLC6A3/ISL1/LHX1/FABP7/DLX1/DCLK1/ASCL1/CRTAC1/NRG1/SOX2/KCNA1/POU3F2	36
BP	GO:0048167	regulation of synaptic plasticity	23/735	187/18670	1.32E-06	0.000209577	0.000185506	RIMS1/GRID2/GRIA1/SHISA9/CAMK2B/SNAP25/LRRTM2/ITPKA/SYT12/NLGN1/CNTN2/GRIK2/SLC4A10/GIP/RIMS4/GRIN2C/NETO1/UNC13A/SHANK1/CALB1/CD38/RASGRF1/NPAS4	23
BP	GO:0045666	positive regulation of neuron differentiation	35/735	371/18670	1.74E-06	0.000265412	0.000234928	RIMS1/FN1/PROX1/CAMK2B/GDF5/VWC2/LIN28A/DLX2/ITPKA/ISLR2/NLGN1/SYT3/NKX6-1/PAK3/NKX2-5/SOX11/RND2/HGF/ZNF804A/FGFR1/COBL/UNC13A/SHANK1/DLX1/CNTN1/TUBB2B/SHOX2/SH3GL3/IL1RAPL1/ASCL1/NRCAM/NTN1/PLPPR5/BDNF/TENM3	35
BP	GO:0050769	positive regulation of neurogenesis	41/735	474/18670	2.15E-06	0.000317807	0.000281305	RIMS1/FN1/PROX1/CAMK2B/SEMA3A/GDF5/VWC2/LIN28A/DLX2/ITPKA/ISLR2/NLGN1/SYT3/NKX6-1/PAK3/NKX2-5/IL6/OTP/LRP2/SOX11/RND2/HGF/ZNF804A/FGFR1/COBL/SHH/UNC13A/SHANK1/DLX1/CNTN1/TUBB2B/PTPRZ1/SHOX2/SH3GL3/IL1RAPL1/ASCL1/NRCAM/NTN1/PLPPR5/BDNF/TENM3	41
BP	GO:0010721	negative regulation of cell development	33/735	344/18670	2.38E-06	0.000339548	0.00030055	MAP2/SEMA3A/LIN28A/TLX3/NOG/DLX2/SEMA5B/RTN4RL2/NLGN1/NEXMIF/NKX6-1/CNTN2/IL6/MT3/SEMA3D/SOX11/DLL3/STX1B/SHH/LHX2/KLK8/DRAXIN/CAV3/ISL1/DLX1/PTHLH/ASCL1/NRG1/CD38/DIO3/CRMP1/NTN1/SOX2	33
BP	GO:0051961	negative regulation of nervous system development	31/735	316/18670	3.02E-06	0.000416562	0.000368718	MAP2/SEMA3A/LIN28A/TLX3/NOG/DLX2/SEMA5B/RTN4RL2/NLGN1/NEXMIF/NKX6-1/CNTN2/IL6/MT3/SEMA3D/SOX11/DLL3/STX1B/SHH/LHX2/KLK8/DRAXIN/ISL1/DLX1/ASCL1/NRG1/CD38/DIO3/CRMP1/NTN1/SOX2	31
BP	GO:0048880	sensory system development	34/735	371/18670	4.61E-06	0.000616828	0.000545982	PROX1/SEMA3A/RPE65/EFEMP1/DLX2/FBN2/TGFB2/LAMA1/SLC17A8/ABCB5/BMPR1B/GPM6A/MAB21L1/ADAMTS18/DCX/SOX11/TH/SLC17A7/CHRDL1/SHH/LHX2/FGF10/POU4F1/SMOC1/ISL1/CELF4/LHX1/DLX1/RBP4/CALB1/DIO3/SOX2/CRB1/TENM3	34
BP	GO:0060560	developmental growth involved in morphogenesis	25/735	235/18670	6.64E-06	0.000861272	0.000762351	RIMS1/FN1/MAP2/HOXD13/SEMA3A/SEMA5B/POU4F3/ISLR2/SYT3/NKX6-1/MT3/SEMA3D/RND2/OLFM1/COBL/SHH/LHX2/FGF10/DRAXIN/UNC13A/LHX1/DCLK1/NRCAM/NTN1/BDNF	25
BP	GO:0007611	learning or memory	26/735	256/18670	1.01E-05	0.001272386	0.001126246	LHX8/GRIA1/KCNK2/LRRN4/OPRK1/SNAP25/FZD9/CNTN2/GRPR/CAMK4/TH/ADAM2/GIP/SLC17A7/KLK8/ASIC1/NETO1/SHANK1/CRHBP/PTPRZ1/CALB1/BCHE/RASGRF1/NRXN1/NPAS4/BDNF	26
BP	GO:0021953	central nervous system neuron differentiation	21/735	183/18670	1.13E-05	0.001327922	0.001175404	LHX8/MAP2/GRID2/PROX1/SEMA3A/DLX2/NKX6-1/CNTN2/MDGA2/OTP/SLC4A10/TAL1/SHH/POU4F1/DRAXIN/ISL1/LHX1/FAIM2/DLX1/DCLK1/ASCL1	21
BP	GO:0048730	epidermis morphogenesis	8/735	29/18670	1.14E-05	0.001327922	0.001175404	FLG2/TGFB2/KLK14/KRT71/SHH/FGF10/KRT27/TGM3	8
BP	GO:0010469	regulation of signaling receptor activity	20/735	169/18670	1.15E-05	0.001327922	0.001175404	GRIA1/SHISA9/CNIH2/NOG/NLGN1/GREM2/EPGN/EREG/GRIA4/TAL1/NETO1/CAV3/DKK2/SHANK1/CRHBP/RGS9/RASGRF1/PCSK9/ACTN2/CACNG8	20
BP	GO:0016339	calcium-dependent cell-cell adhesion via plasma membrane cell adhesion molecules	10/735	48/18670	1.42E-05	0.001594767	0.0014116	SELL/CDH18/NLGN1/CDH2/CDH22/CDH12/CDH10/PCDHB5/DSG1/CDH7	10
BP	GO:0035249	synaptic transmission, glutamatergic	14/735	93/18670	1.58E-05	0.001730062	0.001531356	GRID2/CNIH2/NLGN1/SLC17A8/CDH2/GRIK2/SLC17A7/UNC13A/SHANK1/GRM1/GRM7/NRXN1/GRID1/CACNG8	14
BP	GO:0050807	regulation of synapse organization	23/735	218/18670	1.76E-05	0.001882466	0.001666255	GRID2/CAMK2B/SLITRK4/LRRTM2/ITPKA/NLGN1/CDH2/FZD9/GPM6A/PAK3/CLSTN2/GAP43/SLITRK5/ZNF804A/ADGRL3/KLK8/CTTNBP2/IL1RAPL1/NRCAM/LINGO2/NTN1/NRXN1/BDNF	23
BP	GO:0018149	peptide cross-linking	11/735	60/18670	1.92E-05	0.0020064	0.001775956	FN1/SPRR2A/SPRR2E/PI3/PRR9/KRT1/SPRR2F/SPRR2D/TGM1/SPRR1B/TGM3	11
BP	GO:0048638	regulation of developmental growth	31/735	347/18670	1.99E-05	0.002029389	0.001796303	RIMS1/FN1/MAP2/PROX1/KCNK2/SEMA3A/GDF5/NOG/MAEL/SEMA5B/ISLR2/SYT3/NKX6-1/NKX2-5/MT3/SEMA3D/RND2/OLFM1/FGFR1/DRAXIN/CAV3/SLC6A3/UNC13A/FGF2/RBP4/GJD4/DIO3/NRCAM/NTN1/BDNF/POU3F2	31
BP	GO:0007616	long-term memory	8/735	32/18670	2.52E-05	0.00250957	0.002221333	GRIA1/LRRN4/CAMK4/SLC17A7/SHANK1/CALB1/RASGRF1/NPAS4	8
BP	GO:0099601	regulation of neurotransmitter receptor activity	12/735	74/18670	2.95E-05	0.002874036	0.002543939	GRIA1/SHISA9/CNIH2/NLGN1/GRIA4/NETO1/SHANK1/CRHBP/RGS9/RASGRF1/ACTN2/CACNG8	12
BP	GO:0048706	embryonic skeletal system development	16/735	126/18670	3.56E-05	0.003365625	0.002979066	HOXB3/NOG/DLX2/ALX1/HOXB5/SOX11/HOXB1/SHH/COL2A1/LHX1/DLX1/RBP4/DMRT2/SHOX2/EYA1/HOXB6	16
BP	GO:0035235	ionotropic glutamate receptor signaling pathway	7/735	25/18670	3.68E-05	0.003365625	0.002979066	GRID2/GRIA1/GRIN3A/GRIK2/GRIN2C/GRIA4/GRID1	7
BP	GO:0050770	regulation of axonogenesis	20/735	183/18670	3.70E-05	0.003365625	0.002979066	FN1/MAP2/SEMA3A/SEMA5B/ISLR2/CDH2/NKX6-1/PAK3/CNTN2/MT3/SEMA3D/RND2/OLFM1/DRAXIN/TUBB2B/SHOX2/NRCAM/NTN1/BDNF/POU3F2	20
BP	GO:0048663	neuron fate commitment	11/735	65/18670	4.20E-05	0.003743335	0.003313394	TLX3/DLX2/NKX6-1/SHH/POU4F1/ISL1/DLX1/ASCL1/NRG1/EYA1/POU3F2	11
BP	GO:0001654	eye development	31/735	362/18670	4.49E-05	0.003921417	0.003471023	PROX1/RPE65/EFEMP1/DLX2/FBN2/TGFB2/LAMA1/SLC17A8/ABCB5/BMPR1B/GPM6A/MAB21L1/ADAMTS18/DCX/SOX11/TH/SLC17A7/CHRDL1/SHH/LHX2/FGF10/SMOC1/CELF4/LHX1/DLX1/RBP4/CALB1/DIO3/SOX2/CRB1/TENM3	31
BP	GO:0150063	visual system development	31/735	366/18670	5.52E-05	0.004652485	0.004118124	PROX1/RPE65/EFEMP1/DLX2/FBN2/TGFB2/LAMA1/SLC17A8/ABCB5/BMPR1B/GPM6A/MAB21L1/ADAMTS18/DCX/SOX11/TH/SLC17A7/CHRDL1/SHH/LHX2/FGF10/SMOC1/CELF4/LHX1/DLX1/RBP4/CALB1/DIO3/SOX2/CRB1/TENM3	31
BP	GO:0007613	memory	15/735	117/18670	5.55E-05	0.004652485	0.004118124	GRIA1/KCNK2/LRRN4/CAMK4/TH/GIP/SLC17A7/KLK8/ASIC1/NETO1/SHANK1/CALB1/RASGRF1/NPAS4/BDNF	15
BP	GO:0030593	neutrophil chemotaxis	14/735	104/18670	5.67E-05	0.004652485	0.004118124	IL36RN/IL36G/TGFB2/CCL25/CCL20/CXCL5/IL36B/CCL8/CXCL9/SAA1/C5AR2/CXCL11/CCL7/CCL24	14
BP	GO:0021675	nerve development	12/735	79/18670	5.76E-05	0.004652485	0.004118124	SEMA3A/HOXB3/KCNA2/POU4F3/CTSV/HOXB1/POU4F1/UNC13A/VCAM1/ISL1/GABRB2/BDNF	12
BP	GO:1990266	neutrophil migration	15/735	118/18670	6.13E-05	0.004848938	0.004292014	IL36RN/IL36G/TGFB2/CCL25/CCL20/CD177/CXCL5/IL36B/CCL8/CXCL9/SAA1/C5AR2/CXCL11/CCL7/CCL24	15
BP	GO:2000310	regulation of NMDA receptor activity	8/735	36/18670	6.31E-05	0.004848938	0.004292014	GRIA1/CNIH2/NLGN1/GRIA4/CRHBP/RGS9/RASGRF1/ACTN2	8
BP	GO:0001964	startle response	7/735	27/18670	6.34E-05	0.004848938	0.004292014	GRID2/GRIN3A/SLC6A3/PENK/FABP7/KCNA1/NRXN1	7
BP	GO:0051965	positive regulation of synapse assembly	11/735	68/18670	6.46E-05	0.004850608	0.004293492	GRID2/SLITRK4/LRRTM2/NLGN1/CLSTN2/SLITRK5/ADGRL3/IL1RAPL1/LINGO2/NRXN1/BDNF	11
BP	GO:0051402	neuron apoptotic process	23/735	239/18670	7.49E-05	0.005526732	0.00489196	GRID2/GDF5/SNCB/POU4F3/NAIP/TGFB2/FZD9/PAK3/MT3/GRIK2/POU4F1/DRAXIN/ISL1/FAIM2/VSTM2L/DLX1/CNTFR/PTPRZ1/ASCL1/DIO3/GABRB2/PCSK9/BDNF	23
BP	GO:0099504	synaptic vesicle cycle	20/735	193/18670	7.86E-05	0.005699711	0.005045072	RIMS1/SNCB/SNAP25/GRIN3A/SYT12/NLGN1/SLC17A8/CDH2/SYN1/TH/RIMS4/STX1B/SLC17A7/STXBP5L/PPFIA2/DNAJC6/UNC13A/SYT6/NRXN1/CADPS	20
BP	GO:0060041	retina development in camera-type eye	17/735	149/18670	8.14E-05	0.005755039	0.005094045	PROX1/RPE65/DLX2/TGFB2/LAMA1/SLC17A8/BMPR1B/GPM6A/DCX/SLC17A7/LHX2/CELF4/LHX1/DLX1/RBP4/CALB1/DIO3	17
BP	GO:0048675	axon extension	15/735	121/18670	8.20E-05	0.005755039	0.005094045	FN1/MAP2/SEMA3A/SEMA5B/POU4F3/ISLR2/NKX6-1/MT3/SEMA3D/OLFM1/LHX2/DRAXIN/DCLK1/NRCAM/NTN1	15
BP	GO:0045665	negative regulation of neuron differentiation	22/735	225/18670	8.43E-05	0.005787167	0.005122482	MAP2/SEMA3A/TLX3/DLX2/SEMA5B/RTN4RL2/NLGN1/CNTN2/MT3/SEMA3D/STX1B/SHH/KLK8/DRAXIN/ISL1/DLX1/ASCL1/CD38/DIO3/CRMP1/NTN1/SOX2	22
BP	GO:0043523	regulation of neuron apoptotic process	21/735	210/18670	8.80E-05	0.005787167	0.005122482	GRID2/GDF5/SNCB/NAIP/TGFB2/FZD9/PAK3/MT3/GRIK2/POU4F1/DRAXIN/ISL1/FAIM2/VSTM2L/DLX1/CNTFR/PTPRZ1/ASCL1/GABRB2/PCSK9/BDNF	21
BP	GO:0098698	postsynaptic specialization assembly	6/735	20/18670	8.80E-05	0.005787167	0.005122482	GRID2/LRRTM2/NLGN1/GAP43/SHANK1/NRXN1	6
BP	GO:0061351	neural precursor cell proliferation	17/735	150/18670	8.85E-05	0.005787167	0.005122482	PROX1/CDH2/FZD9/OTP/LRP2/IGF2BP1/FGFR1/SHH/LHX2/TRIM71/KIF1A/LHX1/FABP7/PTPRZ1/ASCL1/KCNA1/POU3F2	17
BP	GO:0055010	ventricular cardiac muscle tissue morphogenesis	9/735	48/18670	9.13E-05	0.005787167	0.005122482	PROX1/NOG/TGFB2/MYL2/NKX2-5/LRP2/POU4F1/ISL1/NRG1	9
BP	GO:0050954	sensory perception of mechanical stimulus	18/735	165/18670	9.14E-05	0.005787167	0.005122482	COCH/CHRNA9/PHF24/TMPRSS3/POU4F3/SLC17A8/OTOG/LRP2/TH/FGFR1/CNTN5/COL2A1/COL11A2/GRM7/GABRB2/EYA1/KCNA1/SCN1A	18
BP	GO:2001257	regulation of cation channel activity	19/735	180/18670	9.19E-05	0.005787167	0.005122482	GRIA1/SHISA9/CNIH2/STAC/KCNS2/NLGN1/LRRC55/CACNA2D1/GRIA4/NETO1/SHANK1/CRHBP/RGS9/KCNG1/RASGRF1/KCNA1/ACTN2/CACNG8/TRDN	19
BP	GO:0032412	regulation of ion transmembrane transporter activity	24/735	260/18670	0.00010146	0.006293444	0.005570611	GRIA1/SHISA9/CNIH2/MRLN/STAC/KCNS2/NLGN1/SCN3B/LRRC55/CACNA2D1/GRIA4/NETO1/CAV3/SHANK1/CRHBP/FXYD7/RGS9/KCNG1/RASGRF1/PCSK9/KCNA1/ACTN2/CACNG8/TRDN	24
BP	GO:0061387	regulation of extent of cell growth	14/735	110/18670	0.000105459	0.00644804	0.005707451	FN1/MAP2/SEMA3A/SEMA5B/ISLR2/NKX6-1/MT3/SEMA3D/RND2/OLFM1/DRAXIN/NRCAM/NTN1/BDNF	14
BP	GO:0050806	positive regulation of synaptic transmission	18/735	168/18670	0.000115251	0.006851024	0.00606415	RIMS1/SNAP25/LRRTM2/SYT12/NLGN1/CLSTN2/CA2/GRIK2/GIP/RIMS4/STX1B/GRIN2C/NETO1/UNC13A/SHANK1/CALB1/NRXN1/CACNG8	18
BP	GO:1990138	neuron projection extension	18/735	168/18670	0.000115251	0.006851024	0.00606415	RIMS1/FN1/MAP2/SEMA3A/SEMA5B/POU4F3/ISLR2/SYT3/NKX6-1/MT3/SEMA3D/OLFM1/LHX2/DRAXIN/UNC13A/DCLK1/NRCAM/NTN1	18
BP	GO:0050890	cognition	26/735	296/18670	0.000120126	0.00697603	0.006174798	LHX8/GRIA1/KCNK2/LRRN4/OPRK1/SNAP25/FZD9/CNTN2/GRPR/CAMK4/TH/ADAM2/GIP/SLC17A7/KLK8/ASIC1/NETO1/SHANK1/CRHBP/PTPRZ1/CALB1/BCHE/RASGRF1/NRXN1/NPAS4/BDNF	26
BP	GO:0099175	regulation of postsynapse organization	13/735	98/18670	0.000120614	0.00697603	0.006174798	GRID2/CAMK2B/LRRTM2/ITPKA/NLGN1/CDH2/FZD9/PAK3/GAP43/ZNF804A/IL1RAPL1/NRCAM/NRXN1	13
BP	GO:0099068	postsynapse assembly	7/735	30/18670	0.000131215	0.007488012	0.006627977	GRID2/LRRTM2/NLGN1/CDH2/GAP43/SHANK1/NRXN1	7
BP	GO:0001708	cell fate specification	13/735	99/18670	0.000133935	0.007542637	0.006676328	TLX3/MYL2/NKX6-1/MIAT/FGFR1/SHH/POU4F1/ISL1/FGF2/ASCL1/EYA1/SOX2/POU3F2	13
BP	GO:0035270	endocrine system development	15/735	127/18670	0.000142546	0.007902552	0.006994905	HOXB3/NOG/NKX6-1/NKX2-5/IL6/OTP/GIP/SHH/NR5A1/FGF10/SLC6A3/ISL1/ASCL1/SOX2/POU3F2	15
BP	GO:0060079	excitatory postsynaptic potential	13/735	100/18670	0.000148504	0.007902552	0.006994905	RIMS1/GRID2/CHRNA9/NLGN1/GRIK2/STX1B/GRIN2C/SLC17A7/NETO1/CELF4/SHANK1/NRXN1/NPAS4	13
BP	GO:0006814	sodium ion transport	21/735	218/18670	0.000149549	0.007902552	0.006994905	NKAIN1/SLC17A8/SCN3B/NKX2-5/NKAIN4/SLC4A10/SLC17A7/ATP12A/ASIC1/NETO1/CAV3/SCN9A/CNTN1/SLC6A15/FXYD7/SLC10A4/SLC13A2/PCSK9/SLC12A1/SLC10A6/SCN1A	21
BP	GO:0010001	glial cell differentiation	21/735	218/18670	0.000149549	0.007902552	0.006994905	LIN28A/NOG/DLX2/CDH2/DNER/NKX6-1/CNTN2/IL6/MT3/GAP43/SOX11/TAL1/SHH/FGF10/DLX1/PTPRZ1/ASCL1/NRG1/SOX2/POU3F2/FPR2	21
BP	GO:0048588	developmental cell growth	22/735	234/18670	0.000149558	0.007902552	0.006994905	RIMS1/FN1/MAP2/SEMA3A/SEMA5B/POU4F3/ISLR2/SYT3/NKX6-1/MT3/SEMA3D/RND2/OLFM1/COBL/LHX2/DRAXIN/CAV3/UNC13A/DCLK1/NRCAM/NTN1/BDNF	22
BP	GO:0022898	regulation of transmembrane transporter activity	24/735	268/18670	0.000161618	0.008435687	0.007466807	GRIA1/SHISA9/CNIH2/MRLN/STAC/KCNS2/NLGN1/SCN3B/LRRC55/CACNA2D1/GRIA4/NETO1/CAV3/SHANK1/CRHBP/FXYD7/RGS9/KCNG1/RASGRF1/PCSK9/KCNA1/ACTN2/CACNG8/TRDN	24
BP	GO:0051048	negative regulation of secretion	22/735	238/18670	0.00019075	0.009746456	0.008627028	FN1/IL36RN/CARD17/OPRK1/NLRP12/IL1R2/STXBP6/FAM3D/CARD18/TLR8/STXBP5L/IL13RA2/ASIC1/CHGA/CRHBP/VSNL1/IL1RAPL1/GRM7/NRG1/C5AR2/SPX/IL11	22
BP	GO:0045165	cell fate commitment	24/735	271/18670	0.000191286	0.009746456	0.008627028	PROX1/TRIM15/TLX3/DLX2/MYL2/NKX6-1/NKX2-5/IL6/MIAT/GAP43/FGFR1/CYP26B1/TAL1/SHH/FGF10/POU4F1/ISL1/DLX1/FGF2/ASCL1/NRG1/EYA1/SOX2/POU3F2	24
BP	GO:0048562	embryonic organ morphogenesis	25/735	288/18670	0.000193693	0.009752994	0.008632815	PROX1/ZIC1/EFEMP1/HOXB3/CHRNA9/NOG/DLX2/POU4F3/FBN2/ALX1/HOXB5/NKX2-5/SOX11/TH/HOXB1/FGFR1/SHH/FGF10/COL2A1/LHX1/RBP4/SHOX2/EYA1/NTN1/HOXB6	25
BP	GO:0034765	regulation of ion transmembrane transport	36/735	483/18670	0.000196917	0.009800042	0.008674459	GRIA1/SHISA9/OPRK1/CNIH2/MRLN/STAC/KCNA2/KCNS2/NLGN1/SCN3B/LRRC55/KCNH5/KCNH4/CACNA2D1/GRIA4/KCNIP1/NETO1/CAV3/SHANK1/CXCL9/SCN9A/CRHBP/KCNQ5/CACNA1E/FXYD7/CXCL11/RGS9/KCNG1/RASGRF1/PCSK9/CACNG6/KCNA1/SCN1A/ACTN2/CACNG8/TRDN	36
BP	GO:0060134	prepulse inhibition	5/735	15/18670	0.000201509	0.009913296	0.008774705	GRID2/GRIN3A/SLC6A3/FABP7/NRXN1	5
BP	GO:0060445	branching involved in salivary gland morphogenesis	6/735	23/18670	0.000207222	0.010078525	0.008920957	SEMA3A/LAMA1/HGF/FGFR1/SHH/FGF10	6
BP	GO:0042063	gliogenesis	25/735	290/18670	0.00021551	0.010363835	0.009173498	CDK5R2/LIN28A/NOG/DLX2/TGFB2/CDH2/DNER/NKX6-1/CNTN2/IL6/MT3/GAP43/LRP2/SOX11/TAL1/SHH/FGF10/PENK/DLX1/PTPRZ1/ASCL1/NRG1/SOX2/POU3F2/FPR2	25
BP	GO:1904062	regulation of cation transmembrane transport	28/735	342/18670	0.000220169	0.010470271	0.009267709	GRIA1/SHISA9/OPRK1/CNIH2/MRLN/STAC/KCNS2/NLGN1/SCN3B/LRRC55/CACNA2D1/GRIA4/KCNIP1/NETO1/CAV3/SHANK1/CXCL9/CRHBP/FXYD7/CXCL11/RGS9/KCNG1/RASGRF1/PCSK9/KCNA1/ACTN2/CACNG8/TRDN	28
BP	GO:0043524	negative regulation of neuron apoptotic process	16/735	147/18670	0.000226488	0.010603015	0.009385207	GDF5/SNCB/NAIP/FZD9/MT3/GRIK2/POU4F1/DRAXIN/ISL1/FAIM2/VSTM2L/DLX1/CNTFR/PTPRZ1/GABRB2/BDNF	16
BP	GO:0090092	regulation of transmembrane receptor protein serine/threonine kinase signaling pathway	22/735	241/18670	0.000227915	0.010603015	0.009385207	GDF5/VWC2/NOG/PEG10/FBN2/TGFB2/FST/GREM2/DACT2/INHBE/HTRA4/LRP2/SOX11/CHRDL1/SHH/FGF10/DAB2/CAV3/DLX1/SFRP5/SOST/IGSF1	22
BP	GO:0017156	calcium-ion regulated exocytosis	10/735	66/18670	0.000241268	0.01110353	0.009828236	SYT13/RIMS1/CDK5R2/SYT12/SYT3/RIMS4/STX1B/UNC13A/SYT6/CADPS	10
BP	GO:0099084	postsynaptic specialization organization	7/735	33/18670	0.000248458	0.01131277	0.010013443	GRID2/LRRTM2/NLGN1/CDH2/GAP43/SHANK1/NRXN1	7
BP	GO:0006721	terpenoid metabolic process	14/735	120/18670	0.000267739	0.011940834	0.01056937	RPE65/RLBP1/GPC5/HMGCS2/LRP2/CYP3A5/CYP26B1/RBP3/RBP4/CYP3A7/RBP1/ALDH1A1/CYP2C9/LPL	14
BP	GO:0051963	regulation of synapse assembly	13/735	106/18670	0.000267832	0.011940834	0.01056937	GRID2/SLITRK4/LRRTM2/NLGN1/CLSTN2/GAP43/SLITRK5/ADGRL3/IL1RAPL1/LINGO2/NTN1/NRXN1/BDNF	13
BP	GO:0003229	ventricular cardiac muscle tissue development	9/735	55/18670	0.00027089	0.011952691	0.010579866	PROX1/NOG/TGFB2/MYL2/NKX2-5/LRP2/POU4F1/ISL1/NRG1	9
BP	GO:1903531	negative regulation of secretion by cell	20/735	212/18670	0.00028112	0.01226812	0.010859067	FN1/IL36RN/CARD17/OPRK1/NLRP12/IL1R2/STXBP6/FAM3D/CARD18/TLR8/STXBP5L/IL13RA2/ASIC1/CHGA/CRHBP/VSNL1/IL1RAPL1/GRM7/C5AR2/IL11	20
BP	GO:0048704	embryonic skeletal system morphogenesis	12/735	93/18670	0.000283772	0.01226812	0.010859067	HOXB3/NOG/DLX2/ALX1/HOXB5/SOX11/HOXB1/COL2A1/LHX1/SHOX2/EYA1/HOXB6	12
BP	GO:0050905	neuromuscular process	13/735	107/18670	0.00029411	0.012563654	0.011120657	GRID2/POU4F3/GRIN3A/UCHL1/GRIN2C/POU4F1/SLC6A3/PENK/SHANK1/FABP7/KCNA1/NRXN1/SCN1A	13
BP	GO:0099003	vesicle-mediated transport in synapse	20/735	213/18670	0.000299082	0.012563654	0.011120657	RIMS1/SNCB/SNAP25/GRIN3A/SYT12/NLGN1/SLC17A8/CDH2/SYN1/TH/RIMS4/STX1B/SLC17A7/STXBP5L/PPFIA2/DNAJC6/UNC13A/SYT6/NRXN1/CADPS	20
BP	GO:0007435	salivary gland morphogenesis	7/735	34/18670	0.00030235	0.012563654	0.011120657	SEMA3A/TGFB2/LAMA1/HGF/FGFR1/SHH/FGF10	7
BP	GO:0048665	neuron fate specification	7/735	34/18670	0.00030235	0.012563654	0.011120657	TLX3/NKX6-1/POU4F1/ISL1/ASCL1/EYA1/POU3F2	7
BP	GO:0003407	neural retina development	10/735	68/18670	0.000309812	0.012703591	0.011244522	RPE65/DLX2/TGFB2/SLC17A8/GPM6A/SLC17A7/LHX1/DLX1/CALB1/DIO3	10
BP	GO:0060688	regulation of morphogenesis of a branching structure	9/735	56/18670	0.000311654	0.012703591	0.011244522	HOXD13/NOG/HGF/FGFR1/SHH/FGF10/CAV3/LHX1/SHOX2	9
BP	GO:0019730	antimicrobial humoral response	14/735	122/18670	0.000318204	0.012848233	0.01137255	IL36RN/H2BC7/PI3/LYZ/ACOD1/BPIFB1/SEMG2/CXCL5/KLK5/CXCL9/CHGA/KRT6A/BPIFA2/CXCL11	14
BP	GO:0099565	chemical synaptic transmission, postsynaptic	13/735	108/18670	0.000322556	0.012902225	0.011420341	RIMS1/GRID2/CHRNA9/NLGN1/GRIK2/STX1B/GRIN2C/SLC17A7/NETO1/CELF4/SHANK1/NRXN1/NPAS4	13
BP	GO:0048483	autonomic nervous system development	8/735	45/18670	0.000328815	0.013030797	0.011534146	FN1/SEMA3A/SOX11/HOXB1/VCAM1/GFRA3/ASCL1/KIF26A	8
BP	GO:0031069	hair follicle morphogenesis	6/735	25/18670	0.000339907	0.013346807	0.011813861	TGFB2/KRT71/SHH/FGF10/KRT27/TGM3	6
BP	GO:0071621	granulocyte chemotaxis	14/735	123/18670	0.000346352	0.013476248	0.011928435	IL36RN/IL36G/TGFB2/CCL25/CCL20/CXCL5/IL36B/CCL8/CXCL9/SAA1/C5AR2/CXCL11/CCL7/CCL24	14
BP	GO:0055008	cardiac muscle tissue morphogenesis	10/735	69/18670	0.000349753	0.013485975	0.011937045	PROX1/NOG/TGFB2/MYL2/NKX2-5/LRP2/POU4F1/MYBPC2/ISL1/NRG1	10
BP	GO:0032535	regulation of cellular component size	29/735	370/18670	0.000355424	0.013572867	0.012013957	FN1/MAP2/MAGEL2/SEMA3A/TMSB15A/SEMA5B/VILL/ISLR2/NKX6-1/PAK3/CNTN2/MT3/SPTA1/SEMA3D/NPHS1/RND2/OLFM1/ADD2/DRAXIN/CAV3/FMN2/CSF3/NRCAM/ARHGAP28/NTN1/SLC12A1/CCL24/ACTN2/BDNF	29
BP	GO:0060415	muscle tissue morphogenesis	11/735	82/18670	0.000358349	0.013572867	0.012013957	PROX1/NOG/TGFB2/MYL2/NKX2-5/LRP2/POU4F1/MYBPC2/ISL1/SHOX2/NRG1	11
BP	GO:0032409	regulation of transporter activity	24/735	283/18670	0.000363857	0.013660592	0.012091606	GRIA1/SHISA9/CNIH2/MRLN/STAC/KCNS2/NLGN1/SCN3B/LRRC55/CACNA2D1/GRIA4/NETO1/CAV3/SHANK1/CRHBP/FXYD7/RGS9/KCNG1/RASGRF1/PCSK9/KCNA1/ACTN2/CACNG8/TRDN	24
BP	GO:0017157	regulation of exocytosis	20/735	217/18670	0.000381351	0.014103502	0.012483646	SYT13/RIMS1/CDK5R2/GRIN3A/SYT12/NLGN1/SYT3/STXBP6/SYN1/CD177/RAB3C/RIMS4/STX1B/STXBP5L/PPFIA2/IL13RA2/VSNL1/IL1RAPL1/SYT6/CADPS	20
BP	GO:0030516	regulation of axon extension	12/735	96/18670	0.000382244	0.014103502	0.012483646	FN1/MAP2/SEMA3A/SEMA5B/ISLR2/NKX6-1/MT3/SEMA3D/OLFM1/DRAXIN/NRCAM/NTN1	12
BP	GO:0006720	isoprenoid metabolic process	15/735	139/18670	0.00038615	0.014125814	0.012503395	RPE65/RLBP1/GPC5/HMGCS2/LRP2/TH/CYP3A5/CYP26B1/RBP3/RBP4/CYP3A7/RBP1/ALDH1A1/CYP2C9/LPL	15
BP	GO:0097530	granulocyte migration	15/735	141/18670	0.000450191	0.016328953	0.014453493	IL36RN/IL36G/TGFB2/CCL25/CCL20/CD177/CXCL5/IL36B/CCL8/CXCL9/SAA1/C5AR2/CXCL11/CCL7/CCL24	15
BP	GO:0021872	forebrain generation of neurons	9/735	59/18670	0.000465398	0.016738696	0.014816174	LHX8/PROX1/SEMA3A/DLX2/OTP/SLC4A10/FGFR1/DLX1/ASCL1	9
BP	GO:0008038	neuron recognition	8/735	48/18670	0.000518835	0.018454979	0.016335335	SEMA3A/OPCML/CNTN2/GAP43/VSTM2L/NCAM2/CRTAC1/NRCAM	8
BP	GO:0007431	salivary gland development	7/735	37/18670	0.000522258	0.018454979	0.016335335	SEMA3A/TGFB2/LAMA1/HGF/FGFR1/SHH/FGF10	7
BP	GO:0090596	sensory organ morphogenesis	22/735	256/18670	0.000526053	0.018454979	0.016335335	PROX1/RPE65/ZIC1/EFEMP1/CHRNA9/NOG/POU4F3/FBN2/SOX11/TH/FGFR1/CYP26B1/FGF10/COL2A1/LHX1/RBP4/CALB1/DIO3/EYA1/NTN1/CRB1/TENM3	22
BP	GO:0060384	innervation	6/735	27/18670	0.000531243	0.018485524	0.016362371	SEMA3A/POU4F1/UNC13A/VCAM1/ISL1/GABRB2	6
BP	GO:0003208	cardiac ventricle morphogenesis	10/735	73/18670	0.000554992	0.019156173	0.016955993	PROX1/NOG/TGFB2/MYL2/NKX2-5/LRP2/SOX11/POU4F1/ISL1/NRG1	10
BP	GO:1901215	negative regulation of neuron death	19/735	208/18670	0.000589907	0.020198402	0.017878516	GDF5/SNCB/NAIP/FZD9/MT3/GRIK2/KIR3DL2/POU4F1/DRAXIN/ISL1/FAIM2/VSTM2L/DLX1/CNTFR/CHGA/PTPRZ1/CSF3/GABRB2/BDNF	19
BP	GO:0021879	forebrain neuron differentiation	8/735	49/18670	0.000598992	0.020346715	0.018009795	LHX8/PROX1/SEMA3A/DLX2/OTP/SLC4A10/DLX1/ASCL1	8
BP	GO:0007605	sensory perception of sound	15/735	145/18670	0.00060589	0.020418971	0.018073752	COCH/CHRNA9/TMPRSS3/POU4F3/SLC17A8/OTOG/LRP2/TH/FGFR1/CNTN5/COL2A1/COL11A2/GRM7/GABRB2/EYA1	15
BP	GO:0006681	galactosylceramide metabolic process	4/735	11/18670	0.000629935	0.020739399	0.018357377	B3GALT1/GBA3/B3GALT2/UGT8	4
BP	GO:0021892	cerebral cortex GABAergic interneuron differentiation	4/735	11/18670	0.000629935	0.020739399	0.018357377	DLX2/CNTN2/DLX1/ASCL1	4
BP	GO:0060174	limb bud formation	4/735	11/18670	0.000629935	0.020739399	0.018357377	SOX11/SHH/FGF10/COL2A1	4
BP	GO:0008045	motor neuron axon guidance	6/735	28/18670	0.000653836	0.020985928	0.018575592	NTN3/SEMA3A/NOG/NTNG1/LHX1/NTN1	6
BP	GO:2000463	positive regulation of excitatory postsynaptic potential	6/735	28/18670	0.000653836	0.020985928	0.018575592	RIMS1/NLGN1/STX1B/NETO1/SHANK1/NRXN1	6
BP	GO:0070997	neuron death	27/735	348/18670	0.000654083	0.020985928	0.018575592	GRID2/GDF5/SNCB/POU4F3/NAIP/TGFB2/FZD9/PAK3/MT3/GRIK2/KIR3DL2/POU4F1/DRAXIN/ISL1/DPYSL4/FAIM2/VSTM2L/DLX1/CNTFR/CHGA/PTPRZ1/CSF3/ASCL1/DIO3/GABRB2/PCSK9/BDNF	27
BP	GO:0048644	muscle organ morphogenesis	11/735	88/18670	0.000661939	0.020985928	0.018575592	PROX1/NOG/TGFB2/MYL2/NKX2-5/LRP2/POU4F1/MYBPC2/ISL1/SHOX2/NRG1	11
BP	GO:2000177	regulation of neural precursor cell proliferation	11/735	88/18670	0.000661939	0.020985928	0.018575592	PROX1/CDH2/FZD9/OTP/LRP2/SHH/LHX2/TRIM71/LHX1/PTPRZ1/ASCL1	11
BP	GO:0021533	cell differentiation in hindbrain	5/735	19/18670	0.00068442	0.021539107	0.019065235	GRID2/PROX1/NOG/LHX1/FAIM2	5
BP	GO:0021536	diencephalon development	10/735	75/18670	0.000690058	0.021558015	0.019081972	SEMA3A/NOG/OTP/SHH/FGF10/POU4F1/SLC6A3/ISL1/SOX2/POU3F2	10
BP	GO:0099173	postsynapse organization	16/735	163/18670	0.000721251	0.022221926	0.019669629	GRID2/CAMK2B/CNKSR2/LRRTM2/ITPKA/NLGN1/CDH2/FZD9/PAK3/NEFH/GAP43/ZNF804A/SHANK1/IL1RAPL1/NRCAM/NRXN1	16
BP	GO:0048736	appendage development	17/735	179/18670	0.000726885	0.022221926	0.019669629	HOXD13/GDF5/NOG/FBN2/TGFB2/ALX1/BMPR1B/HOXD12/SOX11/FGFR1/CYP26B1/SHH/FGF10/SMOC1/COL2A1/SHOX2/KRT84	17
BP	GO:0060173	limb development	17/735	179/18670	0.000726885	0.022221926	0.019669629	HOXD13/GDF5/NOG/FBN2/TGFB2/ALX1/BMPR1B/HOXD12/SOX11/FGFR1/CYP26B1/SHH/FGF10/SMOC1/COL2A1/SHOX2/KRT84	17
BP	GO:0035107	appendage morphogenesis	15/735	148/18670	0.000750856	0.022631427	0.020032097	HOXD13/GDF5/NOG/FBN2/TGFB2/ALX1/BMPR1B/HOXD12/SOX11/FGFR1/CYP26B1/SHH/FGF10/COL2A1/SHOX2	15
BP	GO:0035108	limb morphogenesis	15/735	148/18670	0.000750856	0.022631427	0.020032097	HOXD13/GDF5/NOG/FBN2/TGFB2/ALX1/BMPR1B/HOXD12/SOX11/FGFR1/CYP26B1/SHH/FGF10/COL2A1/SHOX2	15
BP	GO:0010976	positive regulation of neuron projection development	23/735	281/18670	0.000780758	0.023368152	0.020684205	RIMS1/FN1/CAMK2B/ITPKA/ISLR2/NLGN1/SYT3/PAK3/RND2/HGF/ZNF804A/FGFR1/COBL/UNC13A/SHANK1/CNTN1/TUBB2B/SHOX2/IL1RAPL1/NTN1/PLPPR5/BDNF/TENM3	23
BP	GO:0001523	retinoid metabolic process	12/735	104/18670	0.000795016	0.023466665	0.020771404	RPE65/RLBP1/GPC5/LRP2/CYP3A5/CYP26B1/RBP3/RBP4/CYP3A7/RBP1/ALDH1A1/LPL	12
BP	GO:0019233	sensory perception of pain	12/735	104/18670	0.000795016	0.023466665	0.020771404	OPRK1/PHF24/KCNA2/SCN3B/UCHL1/GIP/PENK/SCN9A/GRM1/SPX/KCNA1/SCN1A	12
BP	GO:0006766	vitamin metabolic process	14/735	134/18670	0.000825307	0.024193939	0.021415147	ALDH1L1/TCN1/RPE65/RLBP1/TKTL1/SLC2A3/LRP2/FGFR1/CYP26B1/ALDH1L2/RBP1/CYP4F12/VNN3/PRSS1	14
BP	GO:0016049	cell growth	34/735	484/18670	0.000842243	0.024339511	0.021543999	RIMS1/FN1/MAP2/EPB41L3/SEMA3A/SEMA5B/ROS1/POU4F3/TGFB2/MYL2/ISLR2/SYT3/NKX6-1/MT3/SEMA3D/RND2/PAPPA2/OLFM1/GNG4/COBL/LHX2/IGFBPL1/DRAXIN/CAV3/UNC13A/DCLK1/CD38/NRCAM/MEG3/KIF26A/H1-5/NTN1/BDNF/IGFBP1	34
BP	GO:0007626	locomotory behavior	18/735	198/18670	0.000860099	0.024339511	0.021543999	OPRK1/ZIC1/SNAP25/OTOG/CNTN2/SLC4A10/TH/UCHL1/GIP/ADGRL3/TAL1/GPR37/SLC6A3/PENK/CALB1/GRM1/NRG1/SCN1A	18
BP	GO:0010769	regulation of cell morphogenesis involved in differentiation	24/735	301/18670	0.000875925	0.024339511	0.021543999	FN1/MAP2/CAMK2B/SEMA3A/SEMA5B/ITPKA/ISLR2/NLGN1/CDH2/NKX6-1/PAK3/CNTN2/MT3/SEMA3D/RND2/OLFM1/DRAXIN/TUBB2B/SHOX2/IL1RAPL1/NRCAM/NTN1/BDNF/POU3F2	24
BP	GO:0030510	regulation of BMP signaling pathway	11/735	91/18670	0.000880027	0.024339511	0.021543999	GDF5/VWC2/NOG/FST/GREM2/LRP2/SOX11/CHRDL1/DLX1/SFRP5/SOST	11
BP	GO:0043010	camera-type eye development	25/735	319/18670	0.000884615	0.024339511	0.021543999	PROX1/RPE65/EFEMP1/DLX2/FBN2/TGFB2/LAMA1/SLC17A8/BMPR1B/GPM6A/MAB21L1/DCX/SOX11/TH/SLC17A7/SHH/LHX2/FGF10/CELF4/LHX1/DLX1/RBP4/CALB1/DIO3/TENM3	25
BP	GO:0021537	telencephalon development	21/735	249/18670	0.000888323	0.024339511	0.021543999	PROX1/CDK5R2/SEMA3A/DLX2/RTN4RL2/HTR6/CDH2/EPHA5/CNTN2/SLITRK5/TH/IGF2BP1/SHH/LHX2/LHX1/DLX1/ASCL1/CRTAC1/NRG1/KCNA1/POU3F2	21
BP	GO:0016079	synaptic vesicle exocytosis	13/735	120/18670	0.000892048	0.024339511	0.021543999	RIMS1/SNAP25/GRIN3A/SYT12/NLGN1/SYN1/RIMS4/STX1B/STXBP5L/PPFIA2/UNC13A/SYT6/CADPS	13
BP	GO:0015872	dopamine transport	8/735	52/18670	0.000901117	0.024339511	0.021543999	SYT13/OPRK1/CHRM5/KCNA2/SYT12/SYT3/SLC6A3/SYT6	8
BP	GO:0048168	regulation of neuronal synaptic plasticity	8/735	52/18670	0.000901117	0.024339511	0.021543999	SHISA9/CAMK2B/CNTN2/GRIK2/SLC4A10/NETO1/UNC13A/RASGRF1	8
BP	GO:2000179	positive regulation of neural precursor cell proliferation	8/735	52/18670	0.000901117	0.024339511	0.021543999	PROX1/FZD9/OTP/LRP2/SHH/LHX2/LHX1/ASCL1	8
BP	GO:0019374	galactolipid metabolic process	4/735	12/18670	0.000915575	0.024339511	0.021543999	B3GALT1/GBA3/B3GALT2/UGT8	4
BP	GO:0042416	dopamine biosynthetic process	4/735	12/18670	0.000915575	0.024339511	0.021543999	TGFB2/TH/GPR37/SLC6A3	4
BP	GO:0099150	regulation of postsynaptic specialization assembly	4/735	12/18670	0.000915575	0.024339511	0.021543999	GRID2/LRRTM2/GAP43/NRXN1	4
BP	GO:0099566	regulation of postsynaptic cytosolic calcium ion concentration	4/735	12/18670	0.000915575	0.024339511	0.021543999	GRIA1/FZD9/CALB1/GRM1	4
BP	GO:0150052	regulation of postsynapse assembly	4/735	12/18670	0.000915575	0.024339511	0.021543999	GRID2/LRRTM2/GAP43/NRXN1	4
BP	GO:0021510	spinal cord development	12/735	106/18670	0.000942551	0.024901966	0.022041854	PROX1/ZIC1/NOG/NKX6-1/MDGA2/SOX11/TAL1/SHH/DRAXIN/ISL1/LHX1/ASCL1	12
BP	GO:0034332	adherens junction organization	9/735	65/18670	0.00096014	0.025151509	0.022262735	CDH18/CDH2/CADM3/CDH22/CDH12/CADM2/CDH10/CADM1/CDH7	9
BP	GO:0003209	cardiac atrium morphogenesis	6/735	30/18670	0.000963749	0.025151509	0.022262735	PROX1/NOG/TGFB2/NKX2-5/ISL1/SHOX2	6
BP	GO:0098815	modulation of excitatory postsynaptic potential	7/735	41/18670	0.000995056	0.025811142	0.022846606	RIMS1/NLGN1/STX1B/NETO1/CELF4/SHANK1/NRXN1	7
BP	GO:0031644	regulation of nervous system process	14/735	137/18670	0.001026376	0.026463198	0.02342377	RIMS1/SHISA9/OPRK1/CNIH2/NLGN1/HGF/STX1B/KLK8/NETO1/CELF4/SHANK1/GRM1/SPX/NRXN1	14
BP	GO:0001558	regulation of cell growth	30/735	416/18670	0.001105819	0.028340756	0.025085681	RIMS1/FN1/MAP2/EPB41L3/SEMA3A/SEMA5B/ROS1/TGFB2/MYL2/ISLR2/SYT3/NKX6-1/MT3/SEMA3D/RND2/PAPPA2/OLFM1/GNG4/IGFBPL1/DRAXIN/CAV3/UNC13A/CD38/NRCAM/MEG3/KIF26A/H1-5/NTN1/BDNF/IGFBP1	30
BP	GO:0048791	calcium ion-regulated exocytosis of neurotransmitter	5/735	21/18670	0.001121989	0.028584004	0.025300992	RIMS1/RIMS4/STX1B/UNC13A/SYT6	5
BP	GO:0021983	pituitary gland development	7/735	42/18670	0.001154109	0.028602722	0.025317559	NOG/OTP/FGF10/SLC6A3/ISL1/SOX2/POU3F2	7
BP	GO:0030517	negative regulation of axon extension	7/735	42/18670	0.001154109	0.028602722	0.025317559	MAP2/SEMA3A/SEMA5B/MT3/SEMA3D/DRAXIN/NTN1	7
BP	GO:2001222	regulation of neuron migration	7/735	42/18670	0.001154109	0.028602722	0.025317559	IGSF10/CAMK2B/SEMA3A/NEXMIF/NKX6-1/SCRT1/NRG1	7
BP	GO:0097106	postsynaptic density organization	6/735	31/18670	0.001155743	0.028602722	0.025317559	GRID2/LRRTM2/NLGN1/CDH2/SHANK1/NRXN1	6
BP	GO:0021515	cell differentiation in spinal cord	8/735	54/18670	0.001162821	0.028602722	0.025317559	NKX6-1/MDGA2/TAL1/SHH/DRAXIN/ISL1/LHX1/ASCL1	8
BP	GO:0051290	protein heterotetramerization	8/735	54/18670	0.001162821	0.028602722	0.025317559	H4C5/NLGN1/H4C4/KRT1/H3C11/H4C2/H3C12/H3C7	8
BP	GO:0002430	complement receptor mediated signaling pathway	4/735	13/18670	0.001281507	0.031342001	0.027742219	CR2/CR1/C5AR2/FPR2	4
BP	GO:0016101	diterpenoid metabolic process	12/735	110/18670	0.001306433	0.031592685	0.027964111	RPE65/RLBP1/GPC5/LRP2/CYP3A5/CYP26B1/RBP3/RBP4/CYP3A7/RBP1/ALDH1A1/LPL	12
BP	GO:0090287	regulation of cellular response to growth factor stimulus	23/735	292/18670	0.00130652	0.031592685	0.027964111	GDF5/VWC2/NOG/PEG10/FBN2/FST/GREM2/HTRA4/MT3/LRP2/SOX11/ADAMTS3/FGFR1/CHRDL1/FGF10/CCBE1/DAB2/CAV3/DLX1/FGF2/SFRP5/FGFBP1/SOST	23
BP	GO:0006775	fat-soluble vitamin metabolic process	7/735	43/18670	0.001332419	0.032037952	0.028358236	RPE65/RLBP1/LRP2/FGFR1/CYP26B1/RBP1/CYP4F12	7
BP	GO:0006335	DNA replication-dependent nucleosome assembly	6/735	32/18670	0.001375706	0.032351761	0.028636003	H4C5/H4C4/H3C11/H4C2/H3C12/H3C7	6
BP	GO:0034723	DNA replication-dependent nucleosome organization	6/735	32/18670	0.001375706	0.032351761	0.028636003	H4C5/H4C4/H3C11/H4C2/H3C12/H3C7	6
BP	GO:0042744	hydrogen peroxide catabolic process	6/735	32/18670	0.001375706	0.032351761	0.028636003	TPO/MT3/MPO/HBE1/HP/HBQ1	6
BP	GO:0061384	heart trabecula morphogenesis	6/735	32/18670	0.001375706	0.032351761	0.028636003	NOG/TGFB2/NKX2-5/CAV3/RBP4/NRG1	6
BP	GO:0090101	negative regulation of transmembrane receptor protein serine/threonine kinase signaling pathway	13/735	126/18670	0.001402946	0.032690719	0.02893603	VWC2/NOG/PEG10/FBN2/FST/GREM2/DACT2/HTRA4/LRP2/CHRDL1/DLX1/SOST/IGSF1	13
BP	GO:0021516	dorsal spinal cord development	5/735	22/18670	0.001405395	0.032690719	0.02893603	PROX1/TAL1/DRAXIN/LHX1/ASCL1	5
BP	GO:0007178	transmembrane receptor protein serine/threonine kinase signaling pathway	26/735	349/18670	0.001465082	0.033894861	0.03000187	GDF5/VWC2/AFP/NOG/ATOH8/PEG10/FBN2/TGFB2/FST/GREM2/DACT2/BMPR1B/INHBE/HTRA4/NKX2-5/LRP2/SOX11/CHRDL1/SHH/FGF10/DAB2/CAV3/DLX1/SFRP5/SOST/IGSF1	26
BP	GO:1901214	regulation of neuron death	24/735	313/18670	0.001494017	0.034378444	0.030429912	GRID2/GDF5/SNCB/NAIP/TGFB2/FZD9/PAK3/MT3/GRIK2/KIR3DL2/POU4F1/DRAXIN/ISL1/FAIM2/VSTM2L/DLX1/CNTFR/CHGA/PTPRZ1/CSF3/ASCL1/GABRB2/PCSK9/BDNF	24
BP	GO:0035418	protein localization to synapse	10/735	83/18670	0.001528387	0.034867112	0.030862453	CNIH2/SNAP25/NLGN1/NPHS1/STX1B/GRIN2C/NETO1/SHANK1/NRXN1/CACNG8	10
BP	GO:0044331	cell-cell adhesion mediated by cadherin	7/735	44/18670	0.001531546	0.034867112	0.030862453	CDH18/NEXMIF/CDH2/CDH22/CDH12/CDH10/CDH7	7
BP	GO:0048839	inner ear development	17/735	192/18670	0.00157735	0.03571989	0.031617286	PROX1/KCNK2/ZIC1/CHRNA9/POU4F3/TGFB2/SLC17A8/FGFR1/SHH/FGF10/CYTL1/COL2A1/CALB1/GABRB2/EYA1/NTN1/SOX2	17
BP	GO:0003002	regionalization	26/735	351/18670	0.001587837	0.035768109	0.031659966	HOXD13/SEMA3A/HOXB3/NOG/DLX2/ALX1/GREM2/BMPR1B/NKX6-1/HOXB5/NKX2-5/LRP2/DLL3/HOXB1/FGFR1/CYP26B1/COBL/SHH/LHX2/FGF10/ISL1/LHX1/DLX1/DMRT2/ASCL1/HOXB6	26
BP	GO:0022604	regulation of cell morphogenesis	33/735	484/18670	0.001631871	0.036567583	0.032367617	RIMS1/FN1/MAP2/COCH/EPB41L3/CAMK2B/SEMA3A/SEMA5B/ITPKA/ISLR2/NLGN1/SYT3/CDH2/NKX6-1/PAK3/CNTN2/MT3/SPTA1/SEMA3D/RND2/OLFM1/DRAXIN/UNC13A/TUBB2B/SHOX2/IL1RAPL1/NRCAM/CCL7/PALM2AKAP2/NTN1/CCL24/BDNF/POU3F2	33
BP	GO:0051966	regulation of synaptic transmission, glutamatergic	9/735	70/18670	0.001641092	0.036582671	0.032380972	NLGN1/CDH2/GRIK2/UNC13A/SHANK1/GRM1/GRM7/NRXN1/CACNG8	9
BP	GO:1903305	regulation of regulated secretory pathway	15/735	160/18670	0.001660092	0.036814475	0.032586152	SYT13/RIMS1/CDK5R2/GRIN3A/SYT12/NLGN1/SYT3/SYN1/CD177/RIMS4/STX1B/STXBP5L/PPFIA2/IL13RA2/SYT6	15
BP	GO:0097529	myeloid leukocyte migration	18/735	210/18670	0.001679949	0.037020504	0.032768518	IL36RN/IL36G/TGFB2/CCL25/IL6/CCL20/CD177/CXCL5/IL36B/CCL8/CXCL9/SAA1/CHGA/C5AR2/CXCL11/CCL7/CCL24/FPR2	18
BP	GO:0048568	embryonic organ development	30/735	428/18670	0.0017169	0.037020504	0.032768518	PROX1/ZIC1/EFEMP1/HOXB3/CHRNA9/NOG/DLX2/POU4F3/FBN2/TGFB2/ALX1/HOXB5/NKX2-5/TPO/SOX11/TH/HOXB1/FGFR1/COBL/TAL1/SHH/FGF10/COL2A1/LHX1/RBP4/TUBB2B/SHOX2/EYA1/NTN1/HOXB6	30
BP	GO:0003206	cardiac chamber morphogenesis	13/735	129/18670	0.001737901	0.037020504	0.032768518	PROX1/NOG/TGFB2/MYL2/NKX2-5/LRP2/SOX11/POU4F1/CAV3/ISL1/RBP4/SHOX2/NRG1	13
BP	GO:0007413	axonal fasciculation	5/735	23/18670	0.001738221	0.037020504	0.032768518	SEMA3A/CNTN2/NCAM2/CRTAC1/NRCAM	5
BP	GO:0045109	intermediate filament organization	5/735	23/18670	0.001738221	0.037020504	0.032768518	NEFH/KRT14/KRT71/SHH/TCHH	5
BP	GO:0106030	neuron projection fasciculation	5/735	23/18670	0.001738221	0.037020504	0.032768518	SEMA3A/CNTN2/NCAM2/CRTAC1/NRCAM	5
BP	GO:0021781	glial cell fate commitment	4/735	14/18670	0.00173858	0.037020504	0.032768518	TAL1/ASCL1/NRG1/SOX2	4
BP	GO:0097154	GABAergic neuron differentiation	4/735	14/18670	0.00173858	0.037020504	0.032768518	DLX2/CNTN2/DLX1/ASCL1	4
BP	GO:0007200	phospholipase C-activating G protein-coupled receptor signaling pathway	11/735	100/18670	0.00191558	0.040425958	0.035782839	OPRK1/ADRA1B/NPR3/F2RL2/GRPR/CHGA/GRM1/C5AR2/ACTN2/FPR2/CCKBR	11
BP	GO:0046660	female sex differentiation	12/735	115/18670	0.001917399	0.040425958	0.035782839	LHX8/AFP/BMPR1B/PCYT1B/EREG/LRP2/PTPRN/NR5A1/FGF10/LHX9/LHX1/RBP4	12
BP	GO:0008361	regulation of cell size	16/735	179/18670	0.001939893	0.040699707	0.036025146	FN1/MAP2/SEMA3A/SEMA5B/ISLR2/NKX6-1/MT3/SEMA3D/RND2/OLFM1/DRAXIN/CAV3/NRCAM/NTN1/SLC12A1/BDNF	16
BP	GO:0019226	transmission of nerve impulse	9/735	72/18670	0.002003487	0.041828895	0.037024642	CHRM5/CLDN19/KCNA2/GRIK2/SCN9A/NRCAM/KCNA1/SCN1A/CACNG8	9
BP	GO:1901890	positive regulation of cell junction assembly	11/735	101/18670	0.002075131	0.043114369	0.038162473	GRID2/SLITRK4/LRRTM2/NLGN1/CLSTN2/SLITRK5/ADGRL3/IL1RAPL1/LINGO2/NRXN1/BDNF	11
BP	GO:0032925	regulation of activin receptor signaling pathway	5/735	24/18670	0.002125343	0.043944295	0.038897078	FST/DACT2/SHH/FGF10/IGSF1	5
BP	GO:0045685	regulation of glial cell differentiation	9/735	73/18670	0.002207181	0.045417001	0.040200636	LIN28A/NOG/DLX2/NKX6-1/CNTN2/IL6/SHH/DLX1/PTPRZ1	9
BP	GO:0003230	cardiac atrium development	6/735	35/18670	0.002229472	0.045656182	0.040412346	PROX1/NOG/TGFB2/NKX2-5/ISL1/SHOX2	6
BP	GO:0048806	genitalia development	7/735	47/18670	0.002270205	0.045950295	0.040672678	HOXD13/GREB1L/LRP2/SHH/FGF10/LHX1/RBP4	7
BP	GO:0061383	trabecula morphogenesis	7/735	47/18670	0.002270205	0.045950295	0.040672678	NOG/FBN2/TGFB2/NKX2-5/CAV3/RBP4/NRG1	7
BP	GO:0048172	regulation of short-term neuronal synaptic plasticity	4/735	15/18670	0.002297515	0.045950295	0.040672678	SHISA9/GRIK2/SLC4A10/UNC13A	4
BP	GO:0071599	otic vesicle development	4/735	15/18670	0.002297515	0.045950295	0.040672678	PROX1/FGF10/COL2A1/EYA1	4
BP	GO:1905874	regulation of postsynaptic density organization	4/735	15/18670	0.002297515	0.045950295	0.040672678	GRID2/LRRTM2/CDH2/NRXN1	4
BP	GO:0006836	neurotransmitter transport	21/735	270/18670	0.002418123	0.048137516	0.042608687	RIMS1/SNAP25/GRIN3A/SYT12/NLGN1/SLC17A8/SYN1/TH/RIMS4/STX1B/SLC17A7/STXBP5L/PPFIA2/GABRA2/ASIC1/SLC6A3/UNC13A/SLC6A15/SYT6/NRXN1/CADPS	21
BP	GO:0035272	exocrine system development	7/735	48/18670	0.002569219	0.050259753	0.044487174	SEMA3A/TGFB2/LAMA1/HGF/FGFR1/SHH/FGF10	7
BP	GO:0050901	leukocyte tethering or rolling	5/735	25/18670	0.002571702	0.050259753	0.044487174	SELL/CCL25/SELE/ADD2/VCAM1	5
BP	GO:1904861	excitatory synapse assembly	5/735	25/18670	0.002571702	0.050259753	0.044487174	GRID2/LRRTM2/NLGN1/SHANK1/NRXN1	5
BP	GO:2000311	regulation of AMPA receptor activity	5/735	25/18670	0.002571702	0.050259753	0.044487174	SHISA9/CNIH2/NLGN1/SHANK1/CACNG8	5
BP	GO:0050701	interleukin-1 secretion	8/735	61/18670	0.002586578	0.050320706	0.044541127	CARD17/NLRP12/IL1R2/CARD18/TLR8/SAA1/GBP5/LPL	8
BP	GO:0046928	regulation of neurotransmitter secretion	11/735	104/18670	0.002619618	0.050732873	0.044905954	RIMS1/GRIN3A/SYT12/NLGN1/SYN1/RIMS4/STX1B/STXBP5L/PPFIA2/ASIC1/UNC13A	11
BP	GO:0043583	ear development	18/735	219/18670	0.002661876	0.051319053	0.045424809	PROX1/KCNK2/ZIC1/CHRNA9/NOG/POU4F3/TGFB2/SLC17A8/FGFR1/SHH/FGF10/CYTL1/COL2A1/CALB1/GABRB2/EYA1/NTN1/SOX2	18
BP	GO:0045216	cell-cell junction organization	16/735	185/18670	0.002709219	0.051997569	0.046025393	EPB41L3/CLDN19/CDH18/TGFB2/CDH2/CADM3/CD177/CLDN6/CDH22/CDH12/CADM2/CDH10/DSG1/CADM1/CDH7/UGT8	16
BP	GO:0022612	gland morphogenesis	12/735	120/18670	0.002745085	0.052450724	0.046426501	HOXD13/PROX1/SEMA3A/NOG/TGFB2/LAMA1/HGF/FGFR1/SHH/FGF10/CAV3/NTN1	12
BP	GO:0048762	mesenchymal cell differentiation	18/735	220/18670	0.002795799	0.053182318	0.047074069	AKNAD1/FN1/SEMA3A/NOG/SEMA5B/TGFB2/ALX1/IL6/SEMA3D/SOX11/HGF/OLFM1/FGFR1/SHH/FGF10/DAB2/ISL1/NRG1	18
BP	GO:0007187	G protein-coupled receptor signaling pathway, coupled to cyclic nucleotide second messenger	20/735	256/18670	0.00287977	0.054537246	0.048273376	MCHR1/CHRM4/CALCB/OPRK1/CHRM5/ADRA1B/NPR3/SSTR5/HTR6/HTR1F/ADGRL3/GPR37/CXCL9/APLP1/CHGA/PTHLH/GRM7/CXCL11/ADGRE3/FPR2	20
BP	GO:0007188	adenylate cyclase-modulating G protein-coupled receptor signaling pathway	18/735	221/18670	0.002935298	0.055047578	0.048725095	MCHR1/CHRM4/CALCB/OPRK1/CHRM5/ADRA1B/NPR3/HTR1F/ADGRL3/GPR37/CXCL9/APLP1/CHGA/PTHLH/GRM7/CXCL11/ADGRE3/FPR2	18
BP	GO:0050711	negative regulation of interleukin-1 secretion	4/735	16/18670	0.002968806	0.055047578	0.048725095	CARD17/NLRP12/IL1R2/CARD18	4
BP	GO:0060850	regulation of transcription involved in cell fate commitment	4/735	16/18670	0.002968806	0.055047578	0.048725095	PROX1/DLX2/NKX6-1/DLX1	4
BP	GO:0048705	skeletal system morphogenesis	19/735	239/18670	0.002989172	0.055047578	0.048725095	COCH/HOXB3/NOG/DLX2/FBN2/ALX1/BMPR1B/HOXB5/SOX11/PAPPA2/HOXB1/FGFR1/CYP26B1/COL2A1/SP5/LHX1/SHOX2/EYA1/HOXB6	19
BP	GO:0035637	multicellular organismal signaling	17/735	204/18670	0.002992242	0.055047578	0.048725095	CHRM5/CLDN19/KCNA2/SCN3B/NKX2-5/GRIK2/CACNA2D1/KCNIP1/DSC2/SCN9A/NRCAM/FXYD7/CACNG6/KCNA1/SCN1A/CACNG8/TRDN	17
BP	GO:0007269	neurotransmitter secretion	15/735	170/18670	0.002996749	0.055047578	0.048725095	RIMS1/SNAP25/GRIN3A/SYT12/NLGN1/SYN1/RIMS4/STX1B/STXBP5L/PPFIA2/ASIC1/UNC13A/SYT6/NRXN1/CADPS	15
BP	GO:0099643	signal release from synapse	15/735	170/18670	0.002996749	0.055047578	0.048725095	RIMS1/SNAP25/GRIN3A/SYT12/NLGN1/SYN1/RIMS4/STX1B/STXBP5L/PPFIA2/ASIC1/UNC13A/SYT6/NRXN1/CADPS	15
BP	GO:0060037	pharyngeal system development	5/735	26/18670	0.003082277	0.056136794	0.049689209	NOG/TGFB2/NKX2-5/ISL1/EYA1	5
BP	GO:1900120	regulation of receptor binding	5/735	26/18670	0.003082277	0.056136794	0.049689209	NOG/GREM2/CRTAC1/PCSK9/BDNF	5
CC	GO:0097060	synaptic membrane	51/773	432/19717	2.15E-12	8.88E-10	7.10E-10	RIMS1/GRID2/GRIA1/SHISA9/CHRM4/TENM2/OPRK1/CHRM5/CNKSR2/CNIH2/CHRNA9/SNAP25/KCTD8/LRRTM2/KCNA2/GRIN3A/NLGN1/CDH2/CADM3/GPM6A/CNTN2/CLSTN2/NTNG1/GRIK2/RIMS4/STX1B/GRIN2C/GRIA4/GABRA2/CNTN5/NETO1/SLC6A3/UNC13A/FAIM2/SHANK1/CNTN1/SH2D5/GRM1/IL1RAPL1/CDH10/GRM7/NRCAM/GABRB2/LRRTM4/RGS9/SYT6/KCNA1/NRXN1/ACTN2/GRID1/CACNG8	51
CC	GO:0001533	cornified envelope	17/773	65/19717	3.28E-10	6.29E-08	5.03E-08	SPRR2A/SPRR2E/FLG2/PI3/PRR9/RPTN/KRT1/DSG3/SPRR2F/DSC2/SPRR2D/TCHH/TGM1/SPRR1B/DSC1/DSG1/SCEL	17
CC	GO:0045211	postsynaptic membrane	39/773	323/19717	4.58E-10	6.29E-08	5.03E-08	GRID2/GRIA1/SHISA9/CHRM4/TENM2/OPRK1/CHRM5/CNKSR2/CNIH2/CHRNA9/KCTD8/LRRTM2/GRIN3A/NLGN1/CDH2/CNTN2/CLSTN2/GRIK2/GRIN2C/GRIA4/GABRA2/NETO1/SLC6A3/FAIM2/SHANK1/CNTN1/SH2D5/GRM1/IL1RAPL1/CDH10/GRM7/NRCAM/GABRB2/LRRTM4/RGS9/KCNA1/ACTN2/GRID1/CACNG8	39
CC	GO:0099240	intrinsic component of synaptic membrane	26/773	164/19717	1.24E-09	1.27E-07	1.02E-07	GRID2/GRIA1/SHISA9/OPRK1/CNIH2/CHRNA9/LRRTM2/KCNA2/NLGN1/CDH2/CADM3/GPM6A/CNTN2/CLSTN2/NTNG1/CNTN5/NETO1/SLC6A3/CNTN1/CDH10/NRCAM/GABRB2/SYT6/KCNA1/NRXN1/GRID1	26
CC	GO:0099634	postsynaptic specialization membrane	20/773	101/19717	1.93E-09	1.59E-07	1.27E-07	GRID2/GRIA1/SHISA9/CNKSR2/CNIH2/CHRNA9/LRRTM2/NLGN1/CDH2/CLSTN2/GRIN2C/NETO1/GRM1/CDH10/NRCAM/GABRB2/RGS9/ACTN2/GRID1/CACNG8	20
CC	GO:0098978	glutamatergic synapse	39/773	349/19717	4.29E-09	2.95E-07	2.36E-07	GRID2/GRIA1/SHISA9/SLITRK4/SLC30A3/CNKSR2/CNIH2/SNAP25/LRRTM2/GRIN3A/NLGN1/FZD9/GPM6A/PAK3/CLSTN2/NTNG1/GRIK2/CAMK4/ADGRL3/GRIN2C/PPFIA2/NETO1/UNC13A/SHANK1/CTTNBP2/CALB1/GRM1/SH3GL3/IL1RAPL1/CDH10/NRG1/NRCAM/RGS9/SYT6/KCNA1/NRXN1/ACTN2/GRID1/CADPS	39
CC	GO:0098793	presynapse	48/773	491/19717	6.05E-09	3.56E-07	2.85E-07	RIMS1/GRIA1/KCNK2/OPRK1/SLC30A3/SNCB/SNAP25/KCTD8/KCNA2/SYT12/NLGN1/SLC17A8/CDH2/CADM3/GPM6A/MT3/SYN1/NTNG1/RAB3C/GRIK2/SLC4A10/TH/ZNF804A/RIMS4/STX1B/SLC17A7/PTPRN/PPFIA2/DNAJC6/SVOP/GABRA2/CNTN5/KIF1A/SLC6A3/UNC13A/PENK/CNTN1/CTTNBP2/CRHBP/CALB1/SH3GL3/CDH10/GRM7/SYT6/KCNA1/NRXN1/BDNF/CADPS	48
CC	GO:0034703	cation channel complex	28/773	220/19717	4.26E-08	2.13E-06	1.70E-06	GRIA1/KCNK2/SHISA9/VWC2/CNIH2/SNAP25/KCNA2/GRIN3A/KCNS2/NLGN1/SCN3B/LRRC55/GRIK2/KCNH4/CACNA2D1/GRIN2C/GRIA4/KCNIP1/SHANK1/SCN9A/KCNQ5/CACNA1E/KCNG1/CACNG6/TRPC3/KCNA1/SCN1A/CACNG8	28
CC	GO:0098984	neuron to neuron synapse	37/773	350/19717	4.65E-08	2.13E-06	1.70E-06	MAP2/GRID2/GRIA1/SHISA9/EPB41L3/SLC30A3/CNKSR2/CNIH2/LRRTM2/GRIN3A/SYT12/NLGN1/CDH2/PAK3/CLSTN2/MT3/SYN1/NEFH/GAP43/GRIK2/GRIN2C/ADD2/DNAJC6/NETO1/PENK/SHANK1/DCLK1/SH2D5/CALB1/GRM1/SH3GL3/GRM7/NRCAM/RGS9/ACTN2/GRID1/CACNG8	37
CC	GO:0034702	ion channel complex	33/773	301/19717	1.05E-07	4.34E-06	3.47E-06	GRID2/GRIA1/KCNK2/SHISA9/VWC2/CNIH2/CHRNA9/SNAP25/KCNA2/GRIN3A/KCNS2/NLGN1/SCN3B/LRRC55/GRIK2/KCNH4/CACNA2D1/GRIN2C/GRIA4/GABRA2/KCNIP1/SHANK1/SCN9A/KCNQ5/CACNA1E/GABRB2/KCNG1/CACNG6/TRPC3/KCNA1/SCN1A/BEST3/CACNG8	33
CC	GO:0099699	integral component of synaptic membrane	22/773	152/19717	1.23E-07	4.62E-06	3.69E-06	GRID2/GRIA1/SHISA9/OPRK1/CNIH2/CHRNA9/LRRTM2/KCNA2/NLGN1/CDH2/CADM3/GPM6A/CLSTN2/NETO1/SLC6A3/CDH10/NRCAM/GABRB2/SYT6/KCNA1/NRXN1/GRID1	22
CC	GO:0098839	postsynaptic density membrane	15/773	74/19717	1.47E-07	5.03E-06	4.02E-06	GRID2/GRIA1/SHISA9/CNKSR2/CNIH2/LRRTM2/CLSTN2/GRIN2C/NETO1/GRM1/NRCAM/RGS9/ACTN2/GRID1/CACNG8	15
CC	GO:0000786	nucleosome	18/773	107/19717	1.72E-07	5.46E-06	4.37E-06	H2BC7/H4C5/H2BC3/H2BC17/H4C4/H1-3/H2AC16/H1-4/H2AC21/H3C11/H2AC12/H2AC4/H4C2/H1-5/H3C12/H2BC13/H3C7/H2AC13	18
CC	GO:1902495	transmembrane transporter complex	34/773	324/19717	1.94E-07	5.72E-06	4.57E-06	GRID2/GRIA1/KCNK2/SHISA9/VWC2/CNIH2/CHRNA9/SNAP25/KCNA2/GRIN3A/KCNS2/NLGN1/SCN3B/LRRC55/GRIK2/KCNH4/CACNA2D1/GRIN2C/GRIA4/GABRA2/KCNIP1/ATP12A/SHANK1/SCN9A/KCNQ5/CACNA1E/GABRB2/KCNG1/CACNG6/TRPC3/KCNA1/SCN1A/BEST3/CACNG8	34
CC	GO:0098936	intrinsic component of postsynaptic membrane	19/773	122/19717	2.77E-07	7.60E-06	6.08E-06	GRID2/GRIA1/SHISA9/OPRK1/CNIH2/CHRNA9/LRRTM2/NLGN1/CDH2/CNTN2/CLSTN2/NETO1/SLC6A3/CNTN1/CDH10/NRCAM/GABRB2/KCNA1/GRID1	19
CC	GO:1990351	transporter complex	34/773	332/19717	3.46E-07	8.71E-06	6.97E-06	GRID2/GRIA1/KCNK2/SHISA9/VWC2/CNIH2/CHRNA9/SNAP25/KCNA2/GRIN3A/KCNS2/NLGN1/SCN3B/LRRC55/GRIK2/KCNH4/CACNA2D1/GRIN2C/GRIA4/GABRA2/KCNIP1/ATP12A/SHANK1/SCN9A/KCNQ5/CACNA1E/GABRB2/KCNG1/CACNG6/TRPC3/KCNA1/SCN1A/BEST3/CACNG8	34
CC	GO:0099572	postsynaptic specialization	35/773	348/19717	3.59E-07	8.71E-06	6.97E-06	MAP2/GRID2/GRIA1/SHISA9/EPB41L3/CNKSR2/CNIH2/CHRNA9/LRRTM2/GRIN3A/NLGN1/CDH2/PAK3/CLSTN2/MT3/SYN1/NEFH/GAP43/GRIK2/GRIN2C/ADD2/DNAJC6/NETO1/SHANK1/DCLK1/SH2D5/GRM1/SH3GL3/CDH10/NRCAM/GABRB2/RGS9/ACTN2/GRID1/CACNG8	35
CC	GO:0008328	ionotropic glutamate receptor complex	12/773	51/19717	4.70E-07	1.08E-05	8.61E-06	GRID2/GRIA1/SHISA9/VWC2/CNIH2/GRIN3A/NLGN1/GRIK2/GRIN2C/GRIA4/SHANK1/CACNG8	12
CC	GO:0044815	DNA packaging complex	18/773	115/19717	5.26E-07	1.14E-05	9.12E-06	H2BC7/H4C5/H2BC3/H2BC17/H4C4/H1-3/H2AC16/H1-4/H2AC21/H3C11/H2AC12/H2AC4/H4C2/H1-5/H3C12/H2BC13/H3C7/H2AC13	18
CC	GO:0098878	neurotransmitter receptor complex	12/773	53/19717	7.35E-07	1.51E-05	1.20E-05	GRID2/GRIA1/SHISA9/VWC2/CNIH2/GRIN3A/NLGN1/GRIK2/GRIN2C/GRIA4/SHANK1/CACNG8	12
CC	GO:0032279	asymmetric synapse	33/773	328/19717	7.68E-07	1.51E-05	1.20E-05	MAP2/GRID2/GRIA1/SHISA9/EPB41L3/CNKSR2/CNIH2/LRRTM2/GRIN3A/NLGN1/CDH2/PAK3/CLSTN2/MT3/SYN1/NEFH/GAP43/GRIK2/GRIN2C/ADD2/DNAJC6/NETO1/SHANK1/DCLK1/SH2D5/GRM1/SH3GL3/GRM7/NRCAM/RGS9/ACTN2/GRID1/CACNG8	33
CC	GO:0099060	integral component of postsynaptic specialization membrane	14/773	74/19717	9.25E-07	1.73E-05	1.38E-05	GRID2/GRIA1/SHISA9/CNIH2/CHRNA9/LRRTM2/NLGN1/CDH2/CLSTN2/NETO1/CDH10/NRCAM/GABRB2/GRID1	14
CC	GO:0098948	intrinsic component of postsynaptic specialization membrane	14/773	77/19717	1.53E-06	2.74E-05	2.19E-05	GRID2/GRIA1/SHISA9/CNIH2/CHRNA9/LRRTM2/NLGN1/CDH2/CLSTN2/NETO1/CDH10/NRCAM/GABRB2/GRID1	14
CC	GO:0014069	postsynaptic density	32/773	324/19717	1.68E-06	2.89E-05	2.31E-05	MAP2/GRID2/GRIA1/SHISA9/EPB41L3/CNKSR2/CNIH2/LRRTM2/GRIN3A/NLGN1/CDH2/PAK3/CLSTN2/MT3/SYN1/NEFH/GAP43/GRIK2/GRIN2C/ADD2/DNAJC6/NETO1/SHANK1/DCLK1/SH2D5/GRM1/SH3GL3/NRCAM/RGS9/ACTN2/GRID1/CACNG8	32
CC	GO:0099055	integral component of postsynaptic membrane	17/773	117/19717	3.12E-06	5.14E-05	4.11E-05	GRID2/GRIA1/SHISA9/OPRK1/CNIH2/CHRNA9/LRRTM2/NLGN1/CDH2/CLSTN2/NETO1/SLC6A3/CDH10/NRCAM/GABRB2/KCNA1/GRID1	17
CC	GO:0048786	presynaptic active zone	13/773	71/19717	3.32E-06	5.26E-05	4.20E-05	RIMS1/CDH2/GPM6A/SYN1/NTNG1/RIMS4/STX1B/SLC17A7/PPFIA2/UNC13A/CDH10/GRM7/NRXN1	13
CC	GO:0042734	presynaptic membrane	20/773	161/19717	5.21E-06	7.95E-05	6.35E-05	RIMS1/OPRK1/SNAP25/KCTD8/KCNA2/CDH2/CADM3/GPM6A/NTNG1/GRIK2/RIMS4/STX1B/CNTN5/SLC6A3/UNC13A/CNTN1/CDH10/GRM7/KCNA1/NRXN1	20
CC	GO:0043025	neuronal cell body	41/773	497/19717	6.39E-06	9.40E-05	7.52E-05	MAP2/GRIA1/KCNK2/OPRK1/CNKSR2/TMPRSS3/KCNA2/RTN4RL2/GRIN3A/TGFB2/SLC17A8/DNER/BMPR1B/DPYSL5/EPHA5/GPM6A/CNTN2/UNC5A/CTSV/SLC2A3/GRIK2/SLC4A10/TH/UCHL1/OLFM1/GIP/ZNF804A/PTPRN/GRIA4/COBL/KIF1A/SLC6A3/PENK/FABP7/TUBB4A/CRHBP/CALB1/ASCL1/KCNA1/NRXN1/SCN1A	41
CC	GO:0045095	keratin filament	14/773	95/19717	1.94E-05	0.000275151	0.000220036	KRT75/KRTAP5-8/KRTAP5-9/KRT1/KRT14/KRTAP2-3/KRT71/KRT6B/KRT85/KRT6A/KRT6C/KRT84/KRTAP5-10/KRTAP5-7	14
CC	GO:0070382	exocytic vesicle	22/773	207/19717	2.25E-05	0.000308641	0.000246818	SYT13/GRIA1/OPRK1/SLC30A3/SNAP25/SYT12/SLC17A8/SYT3/MT3/SYN1/RAB3C/TH/STX1B/SLC17A7/SVOP/GABRA2/KIF1A/UNC13A/PENK/CTTNBP2/SYT6/BDNF	22
CC	GO:0031225	anchored component of membrane	19/773	170/19717	4.01E-05	0.000533089	0.000426307	RAET1L/OPCML/RTN4RL2/GPC5/CPM/CNTN2/MDGA2/SYN1/NTNG1/CD177/RAB3C/CNTN5/DPEP3/CNTN1/CNTFR/GFRA3/NRN1/VNN3/CEACAM7	19
CC	GO:0150034	distal axon	26/773	285/19717	6.07E-05	0.000781879	0.000625264	MAP2/KCNK2/CDK5R2/TENM2/OPRK1/SNAP25/KCNA2/SLC17A8/GPM6A/GAP43/GRIK2/SLC4A10/TH/OLFM1/ZNF804A/IGF2BP1/PTPRN/COBL/UNC13A/PENK/CRHBP/CALB1/PCDH9/CRTAC1/RASGRF1/KCNA1	26
CC	GO:0008021	synaptic vesicle	20/773	191/19717	6.45E-05	0.000805479	0.000644137	GRIA1/OPRK1/SLC30A3/SNAP25/SYT12/SLC17A8/MT3/SYN1/RAB3C/TH/STX1B/SLC17A7/SVOP/GABRA2/KIF1A/UNC13A/PENK/CTTNBP2/SYT6/BDNF	20
CC	GO:0098889	intrinsic component of presynaptic membrane	12/773	82/19717	8.07E-05	0.000977556	0.000781745	OPRK1/KCNA2/CDH2/CADM3/GPM6A/NTNG1/CNTN5/SLC6A3/CNTN1/CDH10/KCNA1/NRXN1	12
CC	GO:0099061	integral component of postsynaptic density membrane	9/773	50/19717	0.000123468	0.001453398	0.001162273	GRID2/GRIA1/SHISA9/CNIH2/LRRTM2/CLSTN2/NETO1/NRCAM/GRID1	9
CC	GO:0032993	protein-DNA complex	20/773	202/19717	0.00014006	0.00160291	0.001281837	H2BC7/H4C5/H2BC3/H2BC17/H4C4/H1-3/H2AC16/NKX2-5/H1-4/H2AC21/H3C11/H2AC12/H2AC4/EYA1/H4C2/H1-5/H3C12/H2BC13/H3C7/H2AC13	20
CC	GO:0032982	myosin filament	6/773	22/19717	0.000154977	0.001725688	0.001380021	MYH4/MYH1/MYBPH/MYBPC2/MYH8/MYH13	6
CC	GO:0099146	intrinsic component of postsynaptic density membrane	9/773	53/19717	0.000196647	0.002132065	0.001704999	GRID2/GRIA1/SHISA9/CNIH2/LRRTM2/CLSTN2/NETO1/NRCAM/GRID1	9
CC	GO:0005882	intermediate filament	20/773	214/19717	0.000303006	0.003200985	0.002559807	KRT75/KRT32/KRTAP5-8/NEFH/KRTAP5-9/KRT39/KRT1/KRT14/KRTAP2-3/KRT71/KRT24/KRT6B/KRT34/KRT85/KRT27/KRT6A/KRT6C/KRT84/KRTAP5-10/KRTAP5-7	20
CC	GO:0044306	neuron projection terminus	15/773	138/19717	0.000343012	0.003533019	0.002825332	KCNK2/OPRK1/ATCAY/KCNA2/SLC17A8/GRIK2/SLC4A10/TH/UCHL1/PTPRN/UNC13A/PENK/CRHBP/CALB1/KCNA1	15
CC	GO:0044224	juxtaparanode region of axon	4/773	10/19717	0.00040737	0.004093573	0.003273604	EPB41L3/KCNA2/CNTN2/KCNA1	4
CC	GO:0032281	AMPA glutamate receptor complex	6/773	27/19717	0.000520072	0.005101658	0.004079762	GRIA1/SHISA9/VWC2/CNIH2/GRIA4/CACNG8	6
CC	GO:0101003	ficolin-1-rich granule membrane	9/773	61/19717	0.000582172	0.005578018	0.004460704	SERPINB10/SLC2A3/CR1/FCAR/DSC1/DSG1/SIGLEC5/ADGRE3/FPR2	9
CC	GO:0000788	nuclear nucleosome	7/773	38/19717	0.000604207	0.005657578	0.004524328	H4C5/H4C4/H1-4/H3C11/H4C2/H3C12/H3C7	7
CC	GO:0017146	NMDA selective glutamate receptor complex	4/773	11/19717	0.000620334	0.005679503	0.004541861	GRIN3A/NLGN1/GRIN2C/SHANK1	4
CC	GO:0060076	excitatory synapse	8/773	50/19717	0.000671178	0.005890552	0.004710635	GRID2/LRRTM2/NLGN1/SLC17A8/CADM3/SLC17A7/NETO1/SHANK1	8
CC	GO:0098945	intrinsic component of presynaptic active zone membrane	5/773	19/19717	0.00067198	0.005890552	0.004710635	CDH2/GPM6A/NTNG1/CDH10/NRXN1	5
CC	GO:0016342	catenin complex	6/773	29/19717	0.000780677	0.006554927	0.005241932	CDH18/CDH2/CDH22/CDH12/CDH10/CDH7	6
CC	GO:0043204	perikaryon	14/773	134/19717	0.000795006	0.006554927	0.005241932	OPRK1/KCNA2/RTN4RL2/SLC17A8/CTSV/SLC2A3/GRIK2/SLC4A10/TH/OLFM1/PTPRN/PENK/CRHBP/KCNA1	14
CC	GO:0043679	axon terminus	13/773	119/19717	0.000795501	0.006554927	0.005241932	KCNK2/OPRK1/KCNA2/SLC17A8/GRIK2/SLC4A10/TH/PTPRN/UNC13A/PENK/CRHBP/CALB1/KCNA1	13
CC	GO:0099144	anchored component of synaptic membrane	4/773	12/19717	0.000901732	0.007284582	0.005825432	CNTN2/NTNG1/CNTN5/CNTN1	4
CC	GO:0048787	presynaptic active zone membrane	6/773	30/19717	0.000943844	0.007478152	0.005980229	CDH2/GPM6A/NTNG1/STX1B/CDH10/NRXN1	6
CC	GO:0005604	basement membrane	11/773	95/19717	0.001221228	0.009493321	0.007591747	FN1/NTN3/VWC2/LAMA1/FREM3/AMTN/SMOC1/COL2A1/APLP1/HMCN1/NTN1	11
CC	GO:0044304	main axon	9/773	68/19717	0.001297091	0.009896326	0.007914027	MAP2/EPB41L3/KCNA2/CNTN2/TUBB4A/CRHBP/NRCAM/KCNA1/SCN1A	9
CC	GO:0034705	potassium channel complex	11/773	96/19717	0.001331503	0.00997417	0.007976278	KCNK2/SNAP25/KCNA2/KCNS2/LRRC55/GRIK2/KCNH4/KCNIP1/KCNQ5/KCNG1/KCNA1	11
CC	GO:0062023	collagen-containing extracellular matrix	29/773	406/19717	0.0014519	0.010681837	0.008542195	FN1/COCH/NTN3/VWC2/EFEMP1/FBN2/TGFB2/GPC5/LAMA1/FREM3/CDH2/INHBE/KRT1/AMTN/ADAMTS3/SHH/FGF10/SMOC1/COL2A1/EMILIN3/COL11A2/APLP1/RBP3/HMCN1/PTPRZ1/LGALS4/SOST/NTN1/PRSS1	29
CC	GO:0043197	dendritic spine	15/773	159/19717	0.001501722	0.010854555	0.008680316	GRID2/GRIA1/TENM2/CNIH2/ITPKA/NLGN1/GPM6A/MT3/ZNF804A/IGF2BP1/GRIA4/SHANK1/CTTNBP2/CALB1/ACTN2	15
CC	GO:0044309	neuron spine	15/773	161/19717	0.001700741	0.012081126	0.009661197	GRID2/GRIA1/TENM2/CNIH2/ITPKA/NLGN1/GPM6A/MT3/ZNF804A/IGF2BP1/GRIA4/SHANK1/CTTNBP2/CALB1/ACTN2	15
CC	GO:0030133	transport vesicle	28/773	392/19717	0.001738215	0.012138042	0.009706712	SYT13/PCSK1/GRIA1/OPRK1/SLC30A3/CNIH2/SNAP25/SYT12/SLC17A8/SYT3/MT3/SYN1/RAB3C/TH/STX1B/SLC17A7/PTPRN/SVOP/GABRA2/KIF1A/UNC13A/PENK/CHGA/CTTNBP2/SPX/SYT6/RASSF9/BDNF	28
CC	GO:0070820	tertiary granule	15/773	164/19717	0.002040247	0.013919541	0.011131365	TCN1/FLG2/SNAP25/SERPINB10/LYZ/SLC2A3/CD177/CR1/HP/FCAR/DSC1/DSG1/SIGLEC5/ADGRE3/FPR2	15
CC	GO:0044305	calyx of Held	5/773	24/19717	0.002088026	0.013919541	0.011131365	KCNK2/KCNA2/UNC13A/CALB1/KCNA1	5
CC	GO:0008076	voltage-gated potassium channel complex	10/773	87/19717	0.002122882	0.013919541	0.011131365	KCNK2/SNAP25/KCNA2/KCNS2/LRRC55/KCNH4/KCNIP1/KCNQ5/KCNG1/KCNA1	10
CC	GO:0099056	integral component of presynaptic membrane	9/773	73/19717	0.002148739	0.013919541	0.011131365	OPRK1/KCNA2/CDH2/CADM3/GPM6A/SLC6A3/CDH10/KCNA1/NRXN1	9
CC	GO:0045111	intermediate filament cytoskeleton	20/773	251/19717	0.002194452	0.013919541	0.011131365	KRT75/KRT32/KRTAP5-8/NEFH/KRTAP5-9/KRT39/KRT1/KRT14/KRTAP2-3/KRT71/KRT24/KRT6B/KRT34/KRT85/KRT27/KRT6A/KRT6C/KRT84/KRTAP5-10/KRTAP5-7	20
CC	GO:0098563	intrinsic component of synaptic vesicle membrane	7/773	47/19717	0.002219543	0.013919541	0.011131365	OPRK1/SLC30A3/SLC17A8/SYN1/RAB3C/SLC17A7/GABRA2	7
CC	GO:0005859	muscle myosin complex	4/773	15/19717	0.002263615	0.013919541	0.011131365	MYH4/MYH1/MYH8/MYH13	4
CC	GO:0099059	integral component of presynaptic active zone membrane	4/773	15/19717	0.002263615	0.013919541	0.011131365	CDH2/GPM6A/CDH10/NRXN1	4
CC	GO:0030672	synaptic vesicle membrane	11/773	104/19717	0.002541388	0.015174665	0.012135079	OPRK1/SLC30A3/SYT12/SLC17A8/SYN1/RAB3C/SLC17A7/SVOP/GABRA2/UNC13A/SYT6	11
CC	GO:0099501	exocytic vesicle membrane	11/773	104/19717	0.002541388	0.015174665	0.012135079	OPRK1/SLC30A3/SYT12/SLC17A8/SYN1/RAB3C/SLC17A7/SVOP/GABRA2/UNC13A/SYT6	11
CC	GO:0030658	transport vesicle membrane	17/773	208/19717	0.003512332	0.020672581	0.016531726	GRIA1/OPRK1/SLC30A3/CNIH2/SYT12/SLC17A8/SYT3/SYN1/RAB3C/SLC17A7/PTPRN/SVOP/GABRA2/UNC13A/CHGA/SYT6/RASSF9	17
CC	GO:0016460	myosin II complex	4/773	19/19717	0.005674456	0.032470499	0.025966444	MYH4/MYH1/MYH8/MYH13	4
CC	GO:0031045	dense core granule	4/773	19/19717	0.005674456	0.032470499	0.025966444	STXBP5L/PENK/CRHBP/SPX	4
CC	GO:0098982	GABA-ergic synapse	8/773	71/19717	0.006482357	0.036585359	0.029257071	LRRTM2/GAP43/CNTN5/CALB1/CDH10/NRG1/GABRB2/NRXN1	8
CC	GO:0005911	cell-cell junction	27/773	416/19717	0.007501745	0.04176647	0.033400371	EPB41L3/PIANP/CLDN19/CLDN2/KCNA2/MYH1/LAMA1/CDH2/CADM3/KIRREL2/NPHS1/AMTN/DSG3/ADGRL3/CLDN6/KIAA1210/DSC2/CAV3/CLMP/FABP7/GJD4/DSC1/PCDH9/DSG1/CLDN10/CADM1/SCN1A	27
CC	GO:0031838	haptoglobin-hemoglobin complex	3/773	11/19717	0.007821935	0.042968498	0.034361625	HBE1/HP/HBQ1	3
CC	GO:0030285	integral component of synaptic vesicle membrane	5/773	34/19717	0.009903966	0.052822936	0.042242153	OPRK1/SLC30A3/SLC17A8/SLC17A7/GABRA2	5
CC	GO:0098686	hippocampal mossy fiber to CA3 synapse	5/773	34/19717	0.009903966	0.052822936	0.042242153	SLC30A3/LRRTM2/SYT12/GRIK2/CALB1	5
CC	GO:0097449	astrocyte projection	3/773	12/19717	0.01012867	0.052822936	0.042242153	KCNK2/SLC17A8/MT3	3
CC	GO:1990454	L-type voltage-gated calcium channel complex	3/773	12/19717	0.01012867	0.052822936	0.042242153	CACNA2D1/CACNG6/CACNG8	3
CC	GO:0034706	sodium channel complex	4/773	23/19717	0.011453042	0.058983167	0.04716845	SCN3B/GRIK2/SCN9A/SCN1A	4
MF	GO:0048018	receptor ligand activity	50/705	482/17696	6.12E-10	3.00E-07	2.64E-07	TFF1/ENDOU/SEMA3A/IL36RN/CALCB/GDF5/SAA2/EFEMP1/IL36G/SEMA5B/PPY/TGFB2/ERFE/RETNLB/GREM2/RLN1/INHBE/GAST/CCL25/EPGN/IL6/FAM3D/SEMA3D/CCL20/EREG/HGF/GIP/CD70/CXCL5/IL36B/SHH/FGF10/CCL8/THPO/PENK/CXCL9/SAA1/FGF2/PTHLH/TNFSF18/CSF3/NRG1/SPX/CXCL11/CCL7/NRG2/IL11/IL5/CCL24/BDNF	50
MF	GO:0030546	signaling receptor activator activity	50/705	487/17696	8.74E-10	3.00E-07	2.64E-07	TFF1/ENDOU/SEMA3A/IL36RN/CALCB/GDF5/SAA2/EFEMP1/IL36G/SEMA5B/PPY/TGFB2/ERFE/RETNLB/GREM2/RLN1/INHBE/GAST/CCL25/EPGN/IL6/FAM3D/SEMA3D/CCL20/EREG/HGF/GIP/CD70/CXCL5/IL36B/SHH/FGF10/CCL8/THPO/PENK/CXCL9/SAA1/FGF2/PTHLH/TNFSF18/CSF3/NRG1/SPX/CXCL11/CCL7/NRG2/IL11/IL5/CCL24/BDNF	50
MF	GO:0008066	glutamate receptor activity	9/705	27/17696	5.91E-07	0.000135235	0.000119145	GRID2/GRIA1/GRIN3A/GRIK2/GRIN2C/GRIA4/GRM1/GRM7/GRID1	9
MF	GO:0005216	ion channel activity	40/705	435/17696	8.16E-07	0.000140204	0.000123523	GRID2/GRIA1/KCNK2/CHRNA9/SNAP25/OTOP2/KCNA2/GRIN3A/KCNS2/SCN3B/GPM6A/LRRC55/GRIK2/KCNH5/KCNH4/CACNA2D1/GRIN2C/SLC17A7/GRIA4/GABRA2/KCNIP1/ASIC1/SCN9A/OTOP3/TRPM8/KCNQ5/CACNA1E/IL1RAPL1/GABRB2/TRPM3/KCNG1/CACNG6/CLCA4/ANO4/TRPC3/KCNA1/SCN1A/GRID1/BEST3/CACNG8	40
MF	GO:0022836	gated channel activity	34/705	343/17696	1.02E-06	0.000140787	0.000124037	GRID2/GRIA1/KCNK2/CHRNA9/SNAP25/KCNA2/GRIN3A/KCNS2/SCN3B/LRRC55/GRIK2/KCNH5/KCNH4/CACNA2D1/GRIN2C/SLC17A7/GRIA4/GABRA2/KCNIP1/ASIC1/SCN9A/KCNQ5/CACNA1E/IL1RAPL1/GABRB2/TRPM3/KCNG1/CACNG6/CLCA4/ANO4/KCNA1/SCN1A/GRID1/CACNG8	34
MF	GO:0005125	cytokine activity	25/705	220/17696	2.48E-06	0.000228158	0.000201012	IL36RN/GDF5/IL36G/TGFB2/GREM2/INHBE/CCL25/IL6/FAM3D/CCL20/CD70/CXCL5/IL36B/CCL8/THPO/CXCL9/FGF2/TNFSF18/CSF3/NRG1/CXCL11/CCL7/IL11/IL5/CCL24	25
MF	GO:0046873	metal ion transmembrane transporter activity	39/705	439/17696	2.61E-06	0.000228158	0.000201012	KCNK2/SLC30A3/CHRNA9/SNAP25/KCNA2/GRIN3A/KCNS2/SCN3B/GPM6A/LRRC55/GRIK2/SLC4A10/KCNH5/KCNH4/CACNA2D1/GRIN2C/SLC17A7/KCNIP1/ATP12A/ASIC1/SLC6A3/SCN9A/TRPM8/SLC6A15/KCNQ5/CACNA1E/IL1RAPL1/SLC39A12/TRPM3/SLC10A4/KCNG1/SLC13A2/CACNG6/TRPC3/SLC12A1/KCNA1/SLC10A6/SCN1A/CACNG8	39
MF	GO:0015267	channel activity	41/705	474/17696	2.84E-06	0.000228158	0.000201012	GRID2/GRIA1/KCNK2/CHRNA9/SNAP25/OTOP2/KCNA2/SLC14A1/GRIN3A/KCNS2/SCN3B/GPM6A/LRRC55/GRIK2/KCNH5/KCNH4/CACNA2D1/GRIN2C/SLC17A7/GRIA4/GABRA2/KCNIP1/ASIC1/SCN9A/OTOP3/TRPM8/KCNQ5/CACNA1E/IL1RAPL1/GABRB2/TRPM3/KCNG1/CACNG6/CLCA4/ANO4/TRPC3/KCNA1/SCN1A/GRID1/BEST3/CACNG8	41
MF	GO:0022803	passive transmembrane transporter activity	41/705	475/17696	2.99E-06	0.000228158	0.000201012	GRID2/GRIA1/KCNK2/CHRNA9/SNAP25/OTOP2/KCNA2/SLC14A1/GRIN3A/KCNS2/SCN3B/GPM6A/LRRC55/GRIK2/KCNH5/KCNH4/CACNA2D1/GRIN2C/SLC17A7/GRIA4/GABRA2/KCNIP1/ASIC1/SCN9A/OTOP3/TRPM8/KCNQ5/CACNA1E/IL1RAPL1/GABRB2/TRPM3/KCNG1/CACNG6/CLCA4/ANO4/TRPC3/KCNA1/SCN1A/GRID1/BEST3/CACNG8	41
MF	GO:0008236	serine-type peptidase activity	22/705	182/17696	3.59E-06	0.000246646	0.000217301	TMPRSS15/PCSK1/ENDOU/TMPRSS3/LPA/PRSS33/KLK14/HTRA4/TMPRSS11F/HGF/TMPRSS4/HP/KLK8/KLK5/RBP3/KLK10/CPVL/GZMB/KLK2/PCSK9/KLK6/PRSS1	22
MF	GO:0004970	ionotropic glutamate receptor activity	7/705	19/17696	5.12E-06	0.000259098	0.000228272	GRID2/GRIA1/GRIN3A/GRIK2/GRIN2C/GRIA4/GRID1	7
MF	GO:0016825	hydrolase activity, acting on acid phosphorus-nitrogen bonds	22/705	186/17696	5.14E-06	0.000259098	0.000228272	TMPRSS15/PCSK1/ENDOU/TMPRSS3/LPA/PRSS33/KLK14/HTRA4/TMPRSS11F/HGF/TMPRSS4/HP/KLK8/KLK5/RBP3/KLK10/CPVL/GZMB/KLK2/PCSK9/KLK6/PRSS1	22
MF	GO:0017171	serine hydrolase activity	22/705	186/17696	5.14E-06	0.000259098	0.000228272	TMPRSS15/PCSK1/ENDOU/TMPRSS3/LPA/PRSS33/KLK14/HTRA4/TMPRSS11F/HGF/TMPRSS4/HP/KLK8/KLK5/RBP3/KLK10/CPVL/GZMB/KLK2/PCSK9/KLK6/PRSS1	22
MF	GO:0005261	cation channel activity	32/705	337/17696	5.28E-06	0.000259098	0.000228272	GRIA1/KCNK2/CHRNA9/SNAP25/OTOP2/KCNA2/GRIN3A/KCNS2/SCN3B/GPM6A/LRRC55/GRIK2/KCNH5/KCNH4/CACNA2D1/GRIN2C/GRIA4/KCNIP1/ASIC1/SCN9A/OTOP3/TRPM8/KCNQ5/CACNA1E/IL1RAPL1/TRPM3/KCNG1/CACNG6/TRPC3/KCNA1/SCN1A/CACNG8	32
MF	GO:0030594	neurotransmitter receptor activity	16/705	117/17696	1.61E-05	0.000736841	0.000649174	GRID2/GRIA1/CHRM4/CHRM5/CHRNA9/GRIN3A/HTR6/HTR1F/GRIK2/GRIN2C/GRIA4/GABRA2/GRM1/GABRB2/GPR156/GRID1	16
MF	GO:0098960	postsynaptic neurotransmitter receptor activity	12/705	70/17696	1.86E-05	0.000796847	0.000702041	GRID2/GRIA1/CHRM4/CHRM5/CHRNA9/GRIN3A/GRIK2/GRIN2C/GABRA2/GRM1/GABRB2/GRID1	12
MF	GO:0004252	serine-type endopeptidase activity	19/705	160/17696	2.11E-05	0.000849243	0.000748203	TMPRSS15/PCSK1/TMPRSS3/LPA/PRSS33/KLK14/HTRA4/TMPRSS11F/HGF/TMPRSS4/HP/KLK8/KLK5/KLK10/GZMB/KLK2/PCSK9/KLK6/PRSS1	19
MF	GO:0030280	structural constituent of skin epidermis	6/705	16/17696	2.23E-05	0.000849243	0.000748203	SPRR2E/FLG2/PI3/KRTAP5-8/KRT1/KRT84	6
MF	GO:0008083	growth factor activity	19/705	163/17696	2.74E-05	0.000990804	0.000872922	TFF1/ENDOU/GDF5/EFEMP1/TGFB2/INHBE/EPGN/IL6/EREG/HGF/FGF10/THPO/FGF2/CSF3/NRG1/NRG2/IL11/IL5/BDNF	19
MF	GO:0005244	voltage-gated ion channel activity	21/705	197/17696	4.08E-05	0.001335656	0.001176744	KCNK2/SNAP25/KCNA2/GRIN3A/KCNS2/SCN3B/LRRC55/KCNH5/KCNH4/CACNA2D1/GRIN2C/KCNIP1/SCN9A/KCNQ5/CACNA1E/IL1RAPL1/KCNG1/CACNG6/KCNA1/SCN1A/CACNG8	21
MF	GO:0022832	voltage-gated channel activity	21/705	197/17696	4.08E-05	0.001335656	0.001176744	KCNK2/SNAP25/KCNA2/GRIN3A/KCNS2/SCN3B/LRRC55/KCNH5/KCNH4/CACNA2D1/GRIN2C/KCNIP1/SCN9A/KCNQ5/CACNA1E/IL1RAPL1/KCNG1/CACNG6/KCNA1/SCN1A/CACNG8	21
MF	GO:0008201	heparin binding	19/705	169/17696	4.54E-05	0.001416723	0.001248166	SELL/FN1/NELL2/LPA/GREM2/ADAMTS3/MPO/FGFR1/FGF10/CCL8/SAA1/APLP1/FGF2/CCN4/FGFBP1/CXCL11/CCL7/SOST/LPL	19
MF	GO:0022843	voltage-gated cation channel activity	17/705	142/17696	5.10E-05	0.00152228	0.001341165	KCNK2/SNAP25/KCNA2/GRIN3A/KCNS2/LRRC55/KCNH5/KCNH4/CACNA2D1/GRIN2C/KCNQ5/CACNA1E/IL1RAPL1/KCNG1/CACNG6/KCNA1/CACNG8	17
MF	GO:1904315	transmitter-gated ion channel activity involved in regulation of postsynaptic membrane potential	9/705	47/17696	8.41E-05	0.002406473	0.002120159	GRID2/GRIA1/CHRNA9/GRIN3A/GRIK2/GRIN2C/GABRA2/GABRB2/GRID1	9
MF	GO:0022824	transmitter-gated ion channel activity	10/705	61/17696	0.000135405	0.00353529	0.003114673	GRID2/GRIA1/CHRNA9/GRIN3A/GRIK2/GRIN2C/GRIA4/GABRA2/GABRB2/GRID1	10
MF	GO:0022835	transmitter-gated channel activity	10/705	61/17696	0.000135405	0.00353529	0.003114673	GRID2/GRIA1/CHRNA9/GRIN3A/GRIK2/GRIN2C/GRIA4/GABRA2/GABRB2/GRID1	10
MF	GO:0099529	neurotransmitter receptor activity involved in regulation of postsynaptic membrane potential	9/705	50/17696	0.000138942	0.00353529	0.003114673	GRID2/GRIA1/CHRNA9/GRIN3A/GRIK2/GRIN2C/GABRA2/GABRB2/GRID1	9
MF	GO:0005230	extracellular ligand-gated ion channel activity	11/705	75/17696	0.000177967	0.004366559	0.003847041	GRID2/GRIA1/CHRNA9/GRIN3A/GRIK2/GRIN2C/SLC17A7/GRIA4/GABRA2/GABRB2/GRID1	11
MF	GO:0005539	glycosaminoglycan binding	21/705	229/17696	0.000343462	0.008136503	0.00716845	SELL/FN1/NELL2/LPA/GREM2/LYVE1/ADAMTS3/MPO/FGFR1/SHH/FGF10/CCL8/SAA1/APLP1/FGF2/CCN4/FGFBP1/CXCL11/CCL7/SOST/LPL	21
MF	GO:0008009	chemokine activity	8/705	49/17696	0.000646943	0.014814993	0.013052358	CCL25/CCL20/CXCL5/CCL8/CXCL9/CXCL11/CCL7/CCL24	8
MF	GO:0005179	hormone activity	13/705	122/17696	0.001156995	0.025640505	0.022589888	CALCB/PPY/ERFE/RETNLB/RLN1/INHBE/GAST/CCL25/GIP/THPO/PENK/PTHLH/SPX	13
MF	GO:0016712	oxidoreductase activity, acting on paired donors, with incorporation or reduction of molecular oxygen, reduced flavin or flavoprotein as one donor, and incorporation of one atom of oxygen	6/705	32/17696	0.001461218	0.031370519	0.027638165	CYP4F8/CYP4Z1/CYP3A5/CYP3A7/CYP4F12/CYP2C9	6
MF	GO:0030276	clathrin binding	8/705	57/17696	0.001792993	0.036692804	0.032327223	SYT13/SYT12/SYT3/DNER/NSG2/DNAJC6/DAB2/SYT6	8
MF	GO:0070330	aromatase activity	4/705	14/17696	0.001815947	0.036692804	0.032327223	CYP4F8/CYP4Z1/CYP3A5/CYP4F12	4
MF	GO:0004175	endopeptidase activity	30/705	427/17696	0.001969055	0.038649733	0.034051324	TMPRSS15/PCSK1/CAPN6/TMPRSS3/LPA/PRSS33/KLK14/HTRA4/PIP/CASP5/CTSV/ADAMTS18/TMPRSS11F/HGF/ADAM2/UCHL1/ADAMTS3/TMPRSS4/HP/KLK8/CAPN8/KLK5/KLK10/CTSE/GZMB/KLK2/TLL1/PCSK9/KLK6/PRSS1	30
MF	GO:0005249	voltage-gated potassium channel activity	10/705	87/17696	0.002378713	0.043792649	0.038582354	KCNK2/SNAP25/KCNA2/KCNS2/LRRC55/KCNH5/KCNH4/KCNQ5/KCNG1/KCNA1	10
MF	GO:0019841	retinol binding	4/705	15/17696	0.002398866	0.043792649	0.038582354	RLBP1/RBP3/RBP4/RBP1	4
MF	GO:0005200	structural constituent of cytoskeleton	11/705	102/17696	0.002457953	0.043792649	0.038582354	EPB41L3/VILL/NEFH/SPTA1/KRT14/ADD2/KRT6B/TUBB2B/TUBB4A/KRT6A/KRT84	11
MF	GO:1901681	sulfur compound binding	20/705	250/17696	0.002499476	0.043792649	0.038582354	SELL/FN1/NELL2/LPA/FST/GREM2/ADAMTS3/MPO/FGFR1/FGF10/CCL8/SAA1/APLP1/FGF2/CCN4/FGFBP1/CXCL11/CCL7/SOST/LPL	20
MF	GO:0005126	cytokine receptor binding	22/705	286/17696	0.00254979	0.043792649	0.038582354	IL36RN/GDF5/IL36G/TGFB2/INHBE/CCL25/IL6/CCL20/CD70/CXCL5/IL36B/CCL8/CXCL9/CNTFR/TNFSF18/CSF3/CXCL11/CCL7/IL11/IL5/CCL24/RHEX	22
MF	GO:0015081	sodium ion transmembrane transporter activity	14/705	150/17696	0.002706246	0.045346125	0.039951002	SCN3B/GRIK2/SLC4A10/SLC17A7/ATP12A/ASIC1/SLC6A3/SCN9A/SLC6A15/SLC10A4/SLC13A2/SLC12A1/SLC10A6/SCN1A	14
MF	GO:0016918	retinal binding	4/705	16/17696	0.003098627	0.050406925	0.044409686	RLBP1/RBP3/RBP4/RBP1	4
MF	GO:0038024	cargo receptor activity	9/705	76/17696	0.003155019	0.050406925	0.044409686	TMPRSS15/ENDOU/TMPRSS3/CD163L1/MRC1/TMPRSS4/DAB2/SSC4D/FPR2	9
MF	GO:0015077	monovalent inorganic cation transmembrane transporter activity	27/705	388/17696	0.003677242	0.055219424	0.048649611	KCNK2/SNAP25/OTOP2/KCNA2/KCNS2/SCN3B/LRRC55/GRIK2/SLC4A10/KCNH5/KCNH4/SLC17A7/KCNIP1/ATP12A/ASIC1/SLC6A3/SCN9A/OTOP3/SLC6A15/KCNQ5/SLC10A4/KCNG1/SLC13A2/SLC12A1/KCNA1/SLC10A6/SCN1A	27
MF	GO:0005262	calcium channel activity	12/705	123/17696	0.00369737	0.055219424	0.048649611	CHRNA9/GRIN3A/GPM6A/CACNA2D1/GRIN2C/TRPM8/CACNA1E/IL1RAPL1/TRPM3/CACNG6/TRPC3/CACNG8	12
MF	GO:0005267	potassium channel activity	12/705	123/17696	0.00369737	0.055219424	0.048649611	KCNK2/SNAP25/KCNA2/KCNS2/LRRC55/GRIK2/KCNH5/KCNH4/KCNIP1/KCNQ5/KCNG1/KCNA1	12
